# Supplementary material for: Genomic Analysis of a Strain Collection Containing Multidrug-, Extensively Drug-, Pandrug-, and Carbapenem-Resistant Modern Clinical Isolates of Acinetobacter baumannii
Source: Antimicrob Agents Chemother. 2022 Aug 15;66(9):e00892-22. doi: 10.1128/aac.00892-22 (PMC9487538; doi:10.1128/aac.00892-22)
Supplement: Supplemental file 2 — Tables S1 to S3. Download aac.00892-22-s0002.xls, XLS file, 1.1 MB [file aac.00892-22-s0002.xls]

## Sheet: Supplementary Table 1
Supplementary Table 1: Susceptibility testing results
Strain	Date	AMS 32/16R	AMS 32/16R	AMS	PIP 128 R	PIP 128 R	PIP	PIT 128/4 R	PIT 128/4 R	PIT	CAZ R 32	CAZ R 32	CAZ	AZT - (16 I)	AZT - (I I)	AZT	MER 8 R	MER R R	MER	GEN 16 R	GEN R R	GEN	AMK 64 R	AMK R R	AMK	COL 4 R	COL R R	COL	CIP 4 R	CIP 4 R	CIP	TGC - (8)	TGC - (4-8)	TGC	TS 4/76 R	TS 4/76 R		controll	TET (Etest) (max ≥ 256)
AB3-VUB	2022-03-18	64;32	R	R	max	R	R	max	R	R	max	I+	I+	4	S	S	8	R	R	max	R	R	16	S	S	2	I	I	max	R	R	0.5	S	S	max	R	R	Grow	64
AB3-VUB II.	2022-04-07	64;32	R		max	R		max	R		max	I+		4	S		8	R		max	R		16	S		2	I		max	R		1	S		max	R		Grow
AB3-VUB III.	2022-05-06	64;32	R		max	R		max	R		max	I+		2	S		8	R		max	R		16	S		2	I		max	R		0.5	S		max	R		Grow
AB9-VUB	2022-03-18	16;8	I	NR	max	R	R	max	R	R	max	I+	I+	16	I	I	max	R	R	32	R	R	max	R	R	8	R	R	max	R	R	2	S	S	0.12/2.38	S	S	Grow
AB9-VUB II.	2022-04-07	16;8	I		max	R		max	R		max	I+		16	I		max	R		32	R		max	R		16	R		max	R		2	S		0.12/2.38	S		Grow
AB9-VUB III.	2022-05-06	8;4	S		max	R		max	R		max	I+		16	I		max	R		16	R		max	R		8	R		max	R		2	S		0.12/2.38	S		Grow
AB14-VUB	2022-03-18	16;8	I	I	max	R	R	max	R	R	max	I+	I+	max	I+	I	max	R	R	16	R	R	64	R	R	max	R	R	max	R	R	1	S	S	max	R	R	Grow	4
AB14-VUB II.	2022-04-07	16;8	I		max	R		max	R		max	I+		16	I		max	R		16	R		64	R		max	R		max	R		0.5	S		max	R		Grow
AB14-VUB III.	2022-05-06	16;8	I		max	R		max	R		max	I+		max	I+		max	R		16	R		64	R		max	R		max	R		1	S		max	R		Grow
AB16-VUB	2022-03-31	32;16	R	R	max	R	R	max	R	R	max	I+	I+	max	I+	I+	max	R	R	max	R	R	max	R	R	max	R	R	max	R	R	1	S	S	max	R	R	Grow	max
AB16-VUB II.	2022-04-07	32;16	R		max	R		max	R		max	I+		max	I+		16	R		max	R		max	R		16	R		max	R		0.5	S		max	R		Grow
AB16-VUB III.	2022-05-06	32;16	R		max	R		max	R		max	I+		max	I+		max	R		max	R		max	R		16	R		max	R		2	S		max	R		Grow
AB20-VUB	2022-03-31	32;16	R	NS	max	R	R	max	R	R	max	I+	I+	16	I	I	max	R	R	max	R	R	max	R	R	4	R	NS	max	R	R	0.5	S	S	max	R	R	Grow
AB20-VUB II.	2022-04-07	32;16	R		max	R		max	R		max	I+		16	I		max	R		max	R		64	R		2	I		max	R		0.5	S		max	R		Grow
AB20-VUB III.	2022-05-06	16;8	I		max	R		max	R		max	I+		16	I		max	R		max	R		64	R		2	I		max	R		1	S		max	R		Grow
AB21-VUB	2022-03-31	8;4	S	NR	max	R	R	max	R	R	max	I+	I+	max	I+	I	2	S	S	max	R	R	max	R	R	2	I	NR	max	R	R	0.25	S	S	max	R	R	Grow
AB21-VUB II.	2022-04-07	16;8	I		max	R		128;4	128;4		max	I+		16	I		0.5	S		max	R		max	R		ND	ND		max	R		ND	S		max	R		Grow
AB21-VUB III.	2022-05-06	8;4	S		max	R		max	R		max	I+		16	I		1	S		max	R		max	R		1	S		max	R		0.25	S		max	R		Grow
AB32-VUB	2022-03-31	128;64	R	R	max	R	R	max	R	R	max	I+	I+	max	I+	I+	max	R	R	32	R	R	64	R	R	1	S	S	max	R	R	0.5	S	S	max	R	R	Grow
AB32-VUB II.	2022-04-07	128;64	R		max	R		max	R		max	I+		max	I+		max	R		32	R		64	R		1	S		max	R		0.5	S		max	R		Grow
AB32-VUB III.	2022-05-06	64;32	R		max	R		max	R		max	I+		max	I+		max	R		16	R		max	R		1	S		max	R		0.5	S		max	R		Grow
AB36-VUB	2022-03-31	64;32	R	R	max	R	R	max	R	R	max	I+	I+	max	I+	I+	max	R	R	max	R	R	max	R	R	2	I	I	max	R	R	1	S	S	max	R	R	Grow
AB36-VUB II.	2022-04-07	64;32	R		max	R		max	R		max	I+		max	I+		max	R		max	R		max	R		2	I		max	R		1	S		max	R		Grow
AB36-VUB III.	2022-05-06	32/16	R		max	R		max	R		max	I+		max	I+		max	R		max	R		max	R		2	I		max	R		1	S		max	R		Grow
AB39-VUB	2022-03-31	64;32	R	R	max	R	R	max	R	R	max	I+	I+	max	I+	I+	max	R	R	32	R	R	32	I	NR	2	I	NS	max	R	R	0.5	S	S	max	R	R	Grow
AB39-VUB II.	2022-04-07	64;32	R		max	R		max	R		max	I+		max	I+		max	R		32	R		32	I		2	I		max	R		ND	S		max	R		Grow
AB39-VUB III.	2022-05-06	32/16	R		max	R		max	R		max	I+		max	I+		max	R		32	R		16	S		4	R		max	R		0.5	S		max	R		Grow
AB40-VUBVUB	2022-03-31	32;16	R	NS	max	R	R	max	R	R	max	I+	I+	max	I+	I+	max	R	R	max	R	R	max	R	R	2	I	NR	max	R	R	0.25	S	S	max	R	R	Grow
AB40-VUB II.	2022-04-07	32;16	R		max	R		max	R		max	I+		max	I+		max	R		max	R		max	R		1	S		max	R		0.5	S		max	R		Grow
AB40-VUB III.	2022-05-06	16;8	I		max	R		max	R		max	I+		max	I+		max	R		max	R		max	R		1	S		max	R		0.25	S		max	R		Grow
AB167-VUB	2022-03-31	64;32	R	R	max	R	R	max	R	R	max	I+	I+	max	I+	I+	max	R	R	max	R	R	max	R	R	16	R	R	max	R	R	1	S	S	max	R	R	Grow	max
AB167-VUB II.	2022-04-07	64;32	R		max	R		max	R		max	I+		max	I+		max	R		max	R		max	R		max	R		max	R		1	S		max	R		Grow
AB167-VUB III.	2022-05-06	32/16	R		max	R		max	R		max	I+		max	I+		max	R		max	R		max	R		16	R		max	R		1	S		max	R		Grow
AB169-VUB	2022-03-31	32;16	R	R	max	R	R	max	R	R	max	I+	I+	max	I+	I	2	S	S	max	R	R	2	S	S	2	I	I	max	R	R	1	S	S	max	R	R	Grow
AB169-VUB II.	2022-04-07	64;32	R		max	R		max	R		max	I+		16	I		2	S		max	R		1	S		2	I		max	R		1	S		max	R		Grow
AB169-VUB III.	2022-05-07	32/16	R		max	R		max	R		max	I+		16	I		1	S		32	R		1	S		2	I		max	R		2	S		max	R		Grow
AB171-VUB	2022-03-31	32;16	R	NS	max	R	R	max	R	R	max	I+	I+	16	I	I	max	R	R	max	R	R	4	S	S	1	S	S	max	R	R	ND	S	S	max	R	R	Grow
AB171-VUB II.	2022-04-12	32;16	R		max	R		max	R		max	I+		max	I+		16	R		max	R		4	S		1	S		max	R		0.5	S		max	R		Grow
AB171-VUB III.	2022-05-07	16;8	I		max	R		max	R		max	I+		max	I+		max	R		max	R		2	S		1	S		max	R		0.5	S		max	R		Grow
AB172-VUB	2022-03-31	32;16	R	NS	max	R	R	max	R	R	max	I+	I+	16	I	I	max	R	R	max	R	R	2	S	S	1	S	S	max	R	R	0.5	S	S	max	R	R	Grow
AB172-VUB II.	2022-04-12	32/16	R		max	R		max	R		max	I+		16	I		16	R		max	R		2	S		1	S		max	R		1	S		max	R		Grow
AB172-VUB III.	2022-05-07	16;8	I		max	R		max	R		max	I+		16	I		16	R		max	R		2	S		1	S		max	R		0.5	S		max	R		Grow
AB173-VUB	2022-03-31	16;8	I	NR	max	R	R	max	R	R	max	I+	I+	max	I+	I	max	R	R	max	R	R	max	R	R	max	R	R	max	R	R	2	S	S	max	R	R	Grow
AB173-VUB II.	2022-04-12	16;8	I		max	R		max	R		max	I+		max	I+		max	R		max	R		max	R		max	R		max	R		1	S		max	R		Grow
AB173-VUB III.	2022-05-07	8;4	S		max	R		128;4	R		max	I+		16	I		max	R		max	R		max	R		max	R		max	R		1	S		max	R		Grow
AB175-VUB	2022-04-01	64;32	R	R	max	R	R	max	R	R	max	I+	I+	16	I	I	max	R	R	8	I	NR	4	S	S	4	R	NS	max	R	R	1	S	S	max	R	R	Grow
AB175-VUB II.	2022-04-12	32/16	R		max	R		max	R		max	I+		16	I		max	R		4	S		2	S		2	I		max	R		0.5	S		max	R		Grow
AB175-VUB III.	2022-05-07	32/16	R		max	R		max	R		max	I+		16	I		max	R		8	I		2	S		ND	ND		max	R		0.5	S		max	R		Grow
AB176-VUB	2022-04-01	32;16	R	R	max	R	R	max	R	R	max	I+	I+	max	I+	I+	max	R	R	32	R	R	64	R	NQ	2	I	I	max	R	R	0.25	S	S	max	R	R	Grow
AB176-VUB II.	2022-04-12	32;16	R		max	R		max	R		max	I+		max	I+		max	R		16	R		32	I		2	I		max	R		0.25	S		max	R		Grow
AB176-VUB III.	2022-05-07	64;32	R		max	R		max	R		max	I+		max	I+		max	R		32	R		2	S		2	I		max	R		0.12	S		max	R		Grow
AB177-VUB	2022-04-01	128;64	R	R	max	R	R	max	R	R	max	I+	I+	max	I+	I+	max	R	R	32	R	R	4	S	S	1	S	S	max	R	R	0.25	S	S	max	R	R	Grow
AB177-VUB II.	2022-04-12	128;64	R		max	R		max	R		max	I+		max	I+		max	R		32	R		2	S		0.5	S		max	R		0.25	S		max	R		Grow
AB177-VUB III.	2022-05-07	64;32	R		max	R		max	R		max	I+		max	I+		max	R		32	R		2	S		0.5	S		max	R		0.25	S		max	R		Grow
AB179-VUB	2022-04-01	4;2	S	S	max	R	R	128;4	R	R	16	I	I	16	I	I	0.25	S	S	1	S	S	2	S	S	2	I	I	0.12	S	S	0.12	S	S	2;38	S	S	Grow
AB179-VUB II.	2022-04-12	4;2	S		128	128		128;4	R		16	I		16	I		0.25	S		1	S		2	S		2	I		0.25	S		0.12	S		2;38	S		Grow
AB179-VUB III.	2022-05-07	2;1	S		max	R		128;4	R		16	I		16	I		0.25	S		1	S		2	S		2	I		0.12	S		0.12	S		2;38	S		Grow
AB180-VUB	2022-04-01	64;32	R	R	max	R	R	max	R	R	max	I+	I+	max	I+	I+	max	R	R	max	R	R	max	R	R	2	I	NR	max	R	R	1	S	S	1;19	S	S	Grow
AB180-VUB II.	2022-04-12	64;32	R		max	R		max	R		max	I+		max	I+		max	R		max	R		max	R		1	S		max	R		1	S		1;19	S		Grow
AB180-VUB III.	2022-05-07	64;32	R		max	R		max	R		max	I+		max	I+		max	R		max	R		max	R		1	S		max	R		1	S		1;19	S		Grow
AB181-VUB	2022-04-01	128;64	R	R	max	R	R	max	R	R	max	I+	I+	max	I+	I+	max	R	R	max	R	R	max	R	R	4	R	NS	max	R	R	2	S	S	max	R	R	Grow	max
AB181-VUB II.	2022-04-12	128;64	R		max	R		max	R		max	I+		max	I+		max	R		max	R		max	R		2	I		max	R		1	S		max	R		Grow
AB181-VUB III.	2022-05-07	128;64	R		max	R		max	R		max	I+		max	I+		max	R		max	R		max	R		2	I		max	R		1	S		max	R		Grow
AB183-VUB	2022-04-01	64;32	R	R	max	R	R	max	R	R	max	I+	I+	max	I+	I+	max	R	R	max	R	R	max	R	R	ND	ND	I	max	R	R	1	S	S	1;19	S	S	Grow
AB183-VUB II.	2022-04-12	64;32	R		max	R		max	R		max	I+		max	I+		max	R		max	R		max	R		2	I		max	R		1	S		1;19	S		Grow
AB183-VUB III.	2022-05-07	32/16	R		max	R		max	R		max	I+		max	I+		max	R		max	R		max	R		2	I		max	R		1	S		1;19	S		Grow
AB186-VUB	2022-04-01	64;32	R	R	max	R	R	max	R	R	max	I+	I+	max	I+	I+	max	R	R	max	R	R	64	R	R	1	S	S	max	R	R	1	S	S	max	R	R	Grow
AB186-VUB II.	2022-05-05	64;32	R		max	R		max	R		max	I+		max	I+		max	R		max	R		64	R		0.5	S		max	R		1	S		max	R		Grow
AB186-VUB III.	2022-05-07	128;64	R		max	R		max	R		max	I+		max	I+		max	R		max	R		64	R		0.5	S		max	R		0.5	S		max	R		Grow
AB187-VUB	2022-04-01	32;16	R	NS	max	R	R	max	R	R	max	I+	I+	16	I	I	max	R	R	max	R	R	max	R	R	max	R	R	max	R	R	1	S	S	max	R	R	Grow
AB187-VUB II.	2022-05-05	16;8	I		max	R		max	R		max	I+		16	I		max	R		32	R		64	R		max	R		max	R		1	S		max	R		Grow
AB187-VUB III.	2022-05-07	16;8	I		max	R		max	R		max	I+		16	I		max	R		32	R		64	R		max	R		max	R		1	S		max	R		Grow
AB188-VUB	2022-04-01	32/16	R	NQ	max	R	R	max	R	R	max	I+	I+	max	I+	I	max	R	R	32	R	R	max	R	NS	max	R	R	max	R	R	2	S	S	max	R	R	Grow
AB188-VUB II.	2022-05-05	16;8	I		max	R		128;4	R		max	I+		16	I		max	R		16	R		32	I		max	R		max	R		1	S		max	R		Grow
AB188-VUB III.	2022-05-07	8;4	S		max	R		max	R		max	I+		16	I		max	R		16	R		32	I		max	R		max	R		0.5	S		max	R		Grow
AB189-VUB	2022-04-01	64;32	R	R	max	R	R	max	R	R	max	I+	I+	max	I+	I+	max	R	R	max	R	R	2	S	S	4	R	NS	max	R	R	1	S	S	max	R	R	Grow	4
AB189-VUB II.	2022-05-05	64;32	R		max	R		max	R		max	I+		max	I+		max	R		max	R		2	S		2	I		max	R		1	S		max	R		Grow
AB189-VUB III.	2022-05-07	32;16	R		max	R		max	R		max	I+		max	I+		max	R		max	R		4	S		2	I		max	R		1	S		max	R		Grow
AB193-VUB	2022-04-01	32;16	R	R	max	R	R	max	R	R	max	I+	I+	max	I+	I+	max	R	R	max	R	R	max	R	R	max	R	R	max	R	R	2	S	S	max	R	R	Grow	max
AB193-VUB II.	2022-05-05	32;16	R		max	R		128;4	R		max	I+		max	I+		max	R		max	R		max	R		max	R		max	R		2	S		max	R		Grow
AB193-VUB III.	2022-05-07	32;16	R		max	R		128;4	R		max	I+		max	I+		16	R		max	R		max	R		max	R		max	R		1	S		max	R		Grow
AB194-VUB	2022-04-06	32;16	R	R	max	R	R	max	R	R	max	I+	I+	16	I	NR	max	R	R	8	I	I	max	R	R	2	I	I	max	R	R	0.5	S	S	max	R	R	Grow	max
AB194-VUB II.	2022-05-05	32;16	R		max	R		max	R		max	I+		16	I		max	R		8	I		ND	ND		2	I		max	R		1	S		max	R		Grow
AB194-VUB III.	2022-05-07	64;32	R		max	R		max	R		max	I+		8	S		max	R		8	I		max	R		2	I		max	R		0.5	S		max	R		Grow
AB212-VUB	2022-04-06	16;8	I	NR	max	R	R	max	R	R	max	I+	I+	8	S	S	16	R	R	max	R	R	4	S	S	2	I	NR	max	R	R	2	S	S	max	R	R	Grow
AB212-VUB II.	2022-05-05	16;8	I		max	R		max	R		max	I+		8	S		16	R		max	R		4	S		1	S		max	R		1	S		max	R		Grow
AB212-VUB III.	2022-05-07	8;4	S		max	R		max	R		max	I+		8	S		8	R		max	R		4	S		1	S		max	R		1	S		max	R		Grow
AB213-VUB	2022-04-06	64;32	R	R	max	R	R	max	R	R	max	I+	I+	max	I+	I	max	R	R	32	R	R	max	R	R	16	R	R	max	R	R	1	S	S	4;76	R	R	Grow	max
AB213-VUB II.	2022-05-05	64;32	R		max	R		128;4	R		max	I+		max	I+		max	R		16	R		max	R		max	R		max	R		1	S		4;76	R		Grow
AB213-VUB III.	2022-05-11	128;64	R		max	R		128;4	R		max	I+		16	I		max	R		32	R		max	R		max	R		max	R		0.5	S		4;76	R		Grow
AB214-VUB	2022-04-06	64;32	R	R	max	R	R	max	R	R	max	I+	I+	max	I+	I+	max	R	R	max	R	R	max	R	R	2	I	NR	max	R	R	0.5	S	S	1;19	S	S	Grow
AB214-VUB II.	2022-05-05	64;32	R		max	R		max	R		max	I+		max	I+		max	R		max	R		max	R		2	I		max	R		0.5	S		0.5;9,5	S		Grow
AB214-VUB III.	2022-05-11	32/16	R		max	R		128;4	R		max	I+		max	I+		max	R		max	R		max	R		0.25	S		max	R		0.5	S		0.5;9,5	S		Grow
AB216-VUB	2022-04-06	64;32	R	NS	max	R	R	max	R	R	max	I+	I+	max	I+	I+	max	R	R	max	R	R	max	R	R	2	I	NR	max	R	R	0.5	S	S	max	R	R	Grow
AB216-VUB II.	2022-05-05	32/16	R		max	R		max	R		max	I+		max	I+		16	R		max	R		max	R		1	S		max	R		0.5	S		max	R		Grow
AB216-VUB III.	2022-05-11	16;8	I		max	R		max	R		max	I+		max	I+		16	R		max	R		max	R		0.5	S		max	R		0.5	S		max	R		Grow
AB217-VUB	2022-04-06	128;64	R	R	max	R	R	max	R	R	max	I+	I+	max	I+	I	max	R	R	8	I	I	4	S	S	4	R	R	max	R	R	1	S	S	max	R	R	Grow	max
AB217-VUB II.	2022-05-05	128;64	R		max	R		max	R		max	I+		max	I+		max	R		8	I		2	S		4	R		max	R		0.5	S		max	R		Grow
AB217-VUB III.	2022-05-11	64;32	R		max	R		max	R		max	I+		16	I		max	R		8	I		4	S		4	R		max	R		0.5	S		max	R		Grow
AB219-VUB	2022-04-06	32/16	R	R	max	R	R	max	R	R	max	I+	I+	max	I+	I+	max	R	R	max	R	R	max	R	R	2	I	NR	max	R	R	0.5	S	S	max	R	R	Grow
AB219-VUB II.	2022-05-05	32/16	R		max	R		max	R		max	I+		max	I+		max	R		max	R		max	R		1	S		max	R		0.5	S		max	R		Grow
AB219-VUB III.	2022-05-11	32/16	R		max	R		max	R		max	I+		max	I+		16	R		max	R		max	R		0.5	S		max	R		0.5	S		max	R		Grow
AB220-VUB	2022-04-06	64;32	R	R	max	R	R	max	R	R	max	I+	I+	16	I	I	max	R	R	max	R	R	max	R	NS	2	I	NR	max	R	R	0.5	S	S	max	R	R	Grow
AB220-VUB II.	2022-05-05	64;32	R		max	R		max	R		max	I+		16	I		max	R		max	R		32	I		1	S		max	R		0.5	S		max	R		Grow
AB220-VUB III.	2022-05-11	32/16	R		max	R		max	R		max	I+		16	I		max	R		max	R		max	R		0.5	S		max	R		0.5	S		max	R		Grow
AB222-VUB	2022-04-06	64;32	R	R	max	R	R	max	R	R	max	I+	I+	16	I	I	max	R	R	max	R	R	32	I	I	1	S	S	max	R	R	2	S	S	max	R	R	Grow
AB222-VUB II.	2022-05-05	64;32	R		max	R		max	R		max	I+		max	I+		max	R		max	R		ND	ND		1	S		max	R		1	S		max	R		Grow
AB222-VUB III.	2022-05-11	32/16	R		max	R		max	R		max	I+		16	I		max	R		max	R		32	I		0.5	S		max	R		1	S		max	R		Grow
AB224-VUB	2022-04-06	64;32	R	R	max	R	R	max	R	R	max	I+	I+	max	I+	I+	max	R	R	max	R	R	max	R	R	max	R	R	max	R	R	1	S	S	1;19	S	S	Grow
AB224-VUB II.	2022-05-05	64;32	R		max	R		max	R		max	I+		max	I+		max	R		max	R		max	R		max	R		max	R		0.5	S		1;19	S		Grow
AB224-VUB III.	2022-05-11	64;32	R		max	R		max	R		max	I+		max	I+		max	R		max	R		max	R		max	R		max	R		0.5	S		1;19	S		Grow
AB226-VUB	2022-04-06	128;64	R	R	max	R	R	max	R	R	max	I+	I+	max	I+	I+	max	R	R	max	R	R	max	R	R	2	I	I	max	R	R	0.5	S	S	2;38	S	S	Grow
AB226-VUB II.	2022-05-05	64;32	R		max	R		max	R		max	I+		max	I+		max	R		max	R		max	R		2	I		max	R		0.5	S		1;19	S		Grow
AB226-VUB III.	2022-05-11	64;32	R		max	R		max	R		max	I+		max	I+		max	R		max	R		max	R		2	I		max	R		0.5	S		1;19	S		Grow
AB227-VUB	2022-04-06	32/16	R	R	max	R	R	max	R	R	16	I	NR	4	S	S	max	R	R	4	S	S	64	R	R	4	R	NQ	max	R	R	0.5	S	S	0.5;9.5	S	S	Grow
AB227-VUB II.	2022-05-05	32/16	R		max	R		max	R		2	S		4	S		max	R		4	S		max	R		ND	ND		max	R		0.25	S		0.25/4.75	S		Grow
AB227-VUB III.	2022-05-11	32/16	R		max	R		max	R		4	S		4	S		max	R		4	S		max	R		1	S		max	R		0.25	S		0.25/4.75	S		Grow
AB229-VUB	2022-04-06	32/16	R	R	max	R	R	max	R	R	16	I	NR	16	I	NR	max	R	R	4	S	S	64	R	R	1	S	NQ	max	R	R	0.5	S	S	0.12/2.38	S	S	Grow
AB229-VUB II.	2022-05-05	32/16	R		max	R		max	R		8	S		8	S		max	R		4	S		64	R		4	R		max	R		0.25	S		0.12/2.38	S		Grow
AB229-VUB III.	2022-05-11	32/16	R		max	R		max	R		16	I		max	I+		max	R		4	S		max	R		0.5	S		max	R		0.5	S		0.12/2.38	S		Grow
AB231-VUB	2022-04-06	64;32	R	NS	max	R	R	max	R	R	max	I+	I+	8	S	S	max	R	R	max	R	R	max	R	R	16	R	R	max	R	R	0.5	S	S	max	R	R	Grow	max
AB231-VUB II.	2022-05-06	16;8	I		max	R		max	R		max	I+		8	S		max	R		max	R		max	R		16	R		max	R		0.25	S		max	R		Grow
AB231-VUB III.	2022-05-11	16;8	I		max	R		128;4	R		max	I+		8	S		max	R		max	R		max	R		16	R		max	R		0.25	S		max	R		Grow
AB232-VUB	2022-04-06	64;32	R	R	max	R	R	max	R	R	8	S	S	4	S	S	max	R	R	4	S	S	64	R	R	1	S	NR	max	R	R	0.5	S	S	0.25/4.75	S	S	Grow
AB232-VUB II.	2022-05-06	32/16	R		128	R		128;4	R		8	S		4	S		max	R		4	S		64	R		2	I		max	R		0.5	S		0.25/4.75	S		Grow
AB232-VUB III.	2022-05-11	32/16	R		max	R		max	R		8	S		4	S		max	R		4	S		max	R		1	S		max	R		0.25	S		0.25/4.75	S		Grow
AB233-VUB	2022-04-06	32;16	R	R	max	R	R	max	R	R	max	I+	I+	max	I+	I	max	R	R	max	R	NS	max	R	NQ	2	I	NR	max	R	R	1	S	S	max	R	R	Grow
AB233-VUB II.	2022-05-06	32;16	R		max	R		max	R		max	I+		16	I		16	R		16	R		8	S		2	I		max	R		1	S		max	R		Grow
AB233-VUB III.	2022-05-11	32;16	R		max	R		max	R		max	I+		max	I+		16	R		8	I		8	S		1	S		max	R		0.5	S		max	R		Grow
ND - not determined (one measurement within the triplicated was not evaluable)

## Sheet: Supplementary Table 2
Supplementary Table 2: SNP matrix of 43 WGS clinical isolates of A. baumannii from Belgium and 603 WGS of A. baumannii from BIGSdb
	2371_Ab44444	2373_ABNIH25	2374_UMB001	2375_AB_2008_15_34_7	2376_Naval_2	2377_ABIsac_ColiS	2379_Naval_78	2381_ABNIH5	2382_ABNIH18	2383_TG27307	2384_TG27311	2385_TG15234	2386_TG15240	2387_TG15241	2388_TG15242	2389_TG20546	2390_UH7007	2393_1043903	2394_1042969_1265	2395_1031433	2396_136706	2397_1046674	2398_17534	2399_1294217	2400_1406750	2401_724909	2402_1159076	2404_1462234	2405_647609	2406_1465485	2407_400834	2408_959073	2409_942133	2410_929679_2095	2411_796380_2102	2412_564012	2413_472237_1196	2415_34001	2416_1289546	2417_993520	2418_947299	2419_653020	2420_662545_1347	2421_554515	2422_1575710	2423_1593273	2424_1552818	2425_458282	2426_470922
2371_Ab44444	0	1	20	18	57	2	1	1	1	2	4	51	0	0	1	0	0	18	7	20	19	21	19	33	81	24	31	1	5	92	19	22	21	24	35	18	4	25	51	32	38	3	23	4	24	3	134	25	133
2373_ABNIH25	1	0	21	19	56	3	0	0	0	3	3	52	1	1	0	1	1	19	8	21	20	22	20	34	82	25	32	2	6	93	20	23	22	25	36	19	5	26	52	33	39	2	24	5	25	4	135	26	134
2374_UMB001	20	21	0	2	77	22	21	21	21	22	24	35	20	20	21	20	20	2	27	4	3	5	3	17	65	8	15	21	25	76	3	6	5	8	19	2	24	9	35	16	22	23	43	24	8	23	118	9	117
2375_AB_2008_15_34_7	18	19	2	0	75	20	19	19	19	20	22	33	18	18	19	18	18	0	25	2	1	3	1	15	63	6	13	19	23	74	1	4	3	6	17	0	22	7	33	14	20	21	41	22	6	21	116	7	115
2376_Naval_2	57	56	77	75	0	59	56	56	56	59	59	108	57	57	56	57	57	75	64	77	76	78	76	90	138	81	88	58	62	149	76	79	78	81	92	75	61	82	108	89	95	58	80	61	81	60	191	82	190
2377_ABIsac_ColiS	2	3	22	20	59	0	3	3	3	4	6	53	2	2	3	2	2	20	9	22	21	23	21	35	83	26	33	3	7	94	21	24	23	26	37	20	6	27	53	34	40	5	25	6	26	5	136	27	135
2379_Naval_78	1	0	21	19	56	3	0	0	0	3	3	52	1	1	0	1	1	19	8	21	20	22	20	34	82	25	32	2	6	93	20	23	22	25	36	19	5	26	52	33	39	2	24	5	25	4	135	26	134
2381_ABNIH5	1	0	21	19	56	3	0	0	0	3	3	52	1	1	0	1	1	19	8	21	20	22	20	34	82	25	32	2	6	93	20	23	22	25	36	19	5	26	52	33	39	2	24	5	25	4	135	26	134
2382_ABNIH18	1	0	21	19	56	3	0	0	0	3	3	52	1	1	0	1	1	19	8	21	20	22	20	34	82	25	32	2	6	93	20	23	22	25	36	19	5	26	52	33	39	2	24	5	25	4	135	26	134
2383_TG27307	2	3	22	20	59	4	3	3	3	0	6	53	2	2	3	2	2	20	9	22	21	23	21	35	83	26	33	3	7	94	21	24	23	26	37	20	6	27	53	34	40	5	25	6	26	5	136	27	135
2384_TG27311	4	3	24	22	59	6	3	3	3	6	0	55	4	4	3	4	4	22	11	24	23	25	23	37	85	28	35	5	9	96	23	26	25	28	39	22	8	29	55	36	42	5	27	8	28	7	138	29	137
2385_TG15234	51	52	35	33	108	53	52	52	52	53	55	0	51	51	52	51	51	33	58	35	34	36	34	48	30	39	46	52	56	41	34	37	36	39	50	33	55	40	0	27	53	54	74	55	39	54	83	40	82
2386_TG15240	0	1	20	18	57	2	1	1	1	2	4	51	0	0	1	0	0	18	7	20	19	21	19	33	81	24	31	1	5	92	19	22	21	24	35	18	4	25	51	32	38	3	23	4	24	3	134	25	133
2387_TG15241	0	1	20	18	57	2	1	1	1	2	4	51	0	0	1	0	0	18	7	20	19	21	19	33	81	24	31	1	5	92	19	22	21	24	35	18	4	25	51	32	38	3	23	4	24	3	134	25	133
2388_TG15242	1	0	21	19	56	3	0	0	0	3	3	52	1	1	0	1	1	19	8	21	20	22	20	34	82	25	32	2	6	93	20	23	22	25	36	19	5	26	52	33	39	2	24	5	25	4	135	26	134
2389_TG20546	0	1	20	18	57	2	1	1	1	2	4	51	0	0	1	0	0	18	7	20	19	21	19	33	81	24	31	1	5	92	19	22	21	24	35	18	4	25	51	32	38	3	23	4	24	3	134	25	133
2390_UH7007	0	1	20	18	57	2	1	1	1	2	4	51	0	0	1	0	0	18	7	20	19	21	19	33	81	24	31	1	5	92	19	22	21	24	35	18	4	25	51	32	38	3	23	4	24	3	134	25	133
2393_1043903	18	19	2	0	75	20	19	19	19	20	22	33	18	18	19	18	18	0	25	2	1	3	1	15	63	6	13	19	23	74	1	4	3	6	17	0	22	7	33	14	20	21	41	22	6	21	116	7	115
2394_1042969_1265	7	8	27	25	64	9	8	8	8	9	11	58	7	7	8	7	7	25	0	27	26	26	26	40	88	29	38	8	12	99	26	27	26	29	40	25	11	30	58	39	43	8	30	9	29	8	139	32	140
2395_1031433	20	21	4	2	77	22	21	21	21	22	24	35	20	20	21	20	20	2	27	0	3	5	3	15	63	8	15	21	25	76	3	6	3	6	17	2	24	9	35	16	22	23	39	20	8	23	118	7	115
2396_136706	19	20	3	1	76	21	20	20	20	21	23	34	19	19	20	19	19	1	26	3	0	4	2	16	64	7	14	20	24	73	2	3	4	5	18	1	23	8	34	15	21	22	42	23	7	22	117	8	116
2397_1046674	21	22	5	3	78	23	22	22	22	23	25	36	21	21	22	21	21	3	26	5	4	0	4	18	66	9	16	22	26	77	4	7	4	9	20	3	25	10	36	17	23	24	44	25	9	24	119	10	118
2398_17534	19	20	3	1	76	21	20	20	20	21	23	34	19	19	20	19	19	1	26	3	2	4	0	16	64	7	14	20	24	75	2	5	4	7	18	1	23	8	34	15	21	22	42	23	7	22	117	8	116
2399_1294217	33	34	17	15	90	35	34	34	34	35	37	48	33	33	34	33	33	15	40	15	16	18	16	0	76	21	4	34	38	87	16	19	16	21	28	15	37	22	48	29	33	36	54	35	21	36	131	20	128
2400_1406750	81	82	65	63	138	83	82	82	82	83	85	30	81	81	82	81	81	63	88	63	64	66	64	76	0	69	76	82	86	19	64	67	64	67	76	63	83	70	30	53	83	84	98	83	65	84	111	68	110
2401_724909	24	25	8	6	81	26	25	25	25	26	28	39	24	24	25	24	24	6	29	8	7	9	7	21	69	0	17	25	29	80	7	8	9	10	21	6	28	11	39	18	24	25	47	26	10	25	118	5	119
2402_1159076	31	32	15	13	88	33	32	32	32	33	35	46	31	31	32	31	31	13	38	15	14	16	14	4	76	17	0	32	36	87	14	17	16	19	30	13	35	20	46	25	33	34	54	35	19	34	127	20	126
2404_1462234	1	2	21	19	58	3	2	2	2	3	5	52	1	1	2	1	1	19	8	21	20	22	20	34	82	25	32	0	6	93	20	23	22	25	36	19	5	26	52	33	39	4	24	5	25	4	135	26	134
2405_647609	5	6	25	23	62	7	6	6	6	7	9	56	5	5	6	5	5	23	12	25	24	26	24	38	86	29	36	6	0	97	24	27	26	29	40	23	9	30	56	37	43	8	28	9	29	8	137	30	138
2406_1465485	92	93	76	74	149	94	93	93	93	94	96	41	92	92	93	92	92	74	99	76	73	77	75	87	19	80	87	93	97	0	75	76	77	76	87	74	94	81	41	66	92	95	113	96	78	95	124	81	123
2407_400834	19	20	3	1	76	21	20	20	20	21	23	34	19	19	20	19	19	1	26	3	2	4	2	16	64	7	14	20	24	75	0	5	4	7	18	1	23	8	34	15	21	22	42	23	7	22	117	8	116
2408_959073	22	23	6	4	79	24	23	23	23	24	26	37	22	22	23	22	22	4	27	6	3	7	5	19	67	8	17	23	27	76	5	0	7	6	19	4	26	9	37	18	22	23	45	24	8	23	118	11	119
2409_942133	21	22	5	3	78	23	22	22	22	23	25	36	21	21	22	21	21	3	26	3	4	4	4	16	64	9	16	22	26	77	4	7	0	9	18	3	25	10	36	17	23	24	42	23	9	24	119	8	116
2410_929679_2095	24	25	8	6	81	26	25	25	25	26	28	39	24	24	25	24	24	6	29	6	5	9	7	21	67	10	19	25	29	76	7	6	9	0	19	6	26	11	39	18	24	25	43	24	8	25	120	13	121
2411_796380_2102	35	36	19	17	92	37	36	36	36	37	39	50	35	35	36	35	35	17	40	17	18	20	18	28	76	21	30	36	40	87	18	19	18	19	0	17	37	22	50	27	33	36	54	35	17	36	131	22	130
2412_564012	18	19	2	0	75	20	19	19	19	20	22	33	18	18	19	18	18	0	25	2	1	3	1	15	63	6	13	19	23	74	1	4	3	6	17	0	22	7	33	14	20	21	41	22	6	21	116	7	115
2413_472237_1196	4	5	24	22	61	6	5	5	5	6	8	55	4	4	5	4	4	22	11	24	23	25	23	37	83	28	35	5	9	94	23	26	25	26	37	22	0	29	55	34	42	7	25	8	26	7	138	29	137
2415_34001	25	26	9	7	82	27	26	26	26	27	29	40	25	25	26	25	25	7	30	9	8	10	8	22	70	11	20	26	30	81	8	9	10	11	22	7	29	0	40	21	25	26	48	27	11	26	121	14	122
2416_1289546	51	52	35	33	108	53	52	52	52	53	55	0	51	51	52	51	51	33	58	35	34	36	34	48	30	39	46	52	56	41	34	37	36	39	50	33	55	40	0	27	53	54	74	55	39	54	83	40	82
2417_993520	32	33	16	14	89	34	33	33	33	34	36	27	32	32	33	32	32	14	39	16	15	17	15	29	53	18	25	33	37	66	15	18	17	18	27	14	34	21	27	0	34	35	51	36	14	35	108	21	107
2418_947299	38	39	22	20	95	40	39	39	39	40	42	53	38	38	39	38	38	20	43	22	21	23	21	33	83	24	33	39	43	92	21	22	23	24	33	20	42	25	53	34	0	39	61	40	24	39	134	27	135
2419_653020	3	2	23	21	58	5	2	2	2	5	5	54	3	3	2	3	3	21	8	23	22	24	22	36	84	25	34	4	8	95	22	23	24	25	36	21	7	26	54	35	39	0	26	5	25	4	135	28	136
2420_662545_1347	23	24	43	41	80	25	24	24	24	25	27	74	23	23	24	23	23	41	30	39	42	44	42	54	98	47	54	24	28	113	42	45	42	43	54	41	25	48	74	51	61	26	0	23	43	26	157	46	154
2421_554515	4	5	24	22	61	6	5	5	5	6	8	55	4	4	5	4	4	22	9	20	23	25	23	35	83	26	35	5	9	96	23	24	23	24	35	22	8	27	55	36	40	5	23	0	26	5	136	25	135
2422_1575710	24	25	8	6	81	26	25	25	25	26	28	39	24	24	25	24	24	6	29	8	7	9	7	21	65	10	19	25	29	78	7	8	9	8	17	6	26	11	39	14	24	25	43	26	0	25	120	13	121
2423_1593273	3	4	23	21	60	5	4	4	4	5	7	54	3	3	4	3	3	21	8	23	22	24	22	36	84	25	34	4	8	95	22	23	24	25	36	21	7	26	54	35	39	4	26	5	25	0	135	28	136
2424_1552818	134	135	118	116	191	136	135	135	135	136	138	83	134	134	135	134	134	116	139	118	117	119	117	131	111	118	127	135	137	124	117	118	119	120	131	116	138	121	83	108	134	135	157	136	120	135	0	123	5
2425_458282	25	26	9	7	82	27	26	26	26	27	29	40	25	25	26	25	25	7	32	7	8	10	8	20	68	5	20	26	30	81	8	11	8	13	22	7	29	14	40	21	27	28	46	25	13	28	123	0	120
2426_470922	133	134	117	115	190	135	134	134	134	135	137	82	133	133	134	133	133	115	140	115	116	118	116	128	110	119	126	134	138	123	116	119	116	121	130	115	137	122	82	107	135	136	154	135	121	136	5	120	0
2427_1426993	27	28	11	9	84	29	28	28	28	29	31	42	27	27	28	27	27	9	32	7	10	12	10	22	66	13	22	28	32	81	10	11	10	9	18	9	29	14	42	17	27	28	42	23	7	28	123	12	122
2428_24860_8	9	10	29	27	66	11	10	10	10	11	13	60	9	9	10	9	9	27	12	29	28	30	28	42	88	31	40	10	14	101	28	29	30	31	40	27	13	32	60	37	45	10	30	9	27	10	141	30	142
2429_7893	10	11	30	28	67	12	11	11	11	12	14	61	10	10	11	10	10	28	13	28	29	29	29	41	89	34	41	11	15	102	29	32	27	34	43	28	14	35	61	42	48	13	29	12	34	13	144	33	141
2432_24812_6	15	16	35	33	72	17	16	16	16	17	19	66	15	15	16	15	15	33	18	31	34	34	34	46	94	39	46	16	20	107	34	37	32	37	48	33	19	40	66	47	53	18	34	15	39	18	149	38	146
2433_24860_10	1	2	21	19	58	3	2	2	2	3	5	52	1	1	2	1	1	19	6	21	20	22	20	34	82	25	32	2	6	93	20	23	22	25	36	19	5	26	52	33	39	4	24	5	25	4	135	26	134
2434_24860_2	13	14	33	31	70	15	14	14	14	15	17	64	13	13	14	13	13	31	18	31	32	34	32	44	88	37	44	14	18	103	32	35	32	35	42	31	15	38	64	39	51	16	30	15	31	16	147	36	144
2435_24860_4	1	2	21	19	58	3	2	2	2	3	5	52	1	1	2	1	1	19	6	21	20	22	20	34	82	25	32	2	6	93	20	23	22	25	36	19	5	26	52	33	39	4	24	5	25	4	135	26	134
2436_24860_7	10	11	30	28	67	12	11	11	11	12	14	61	10	10	11	10	10	28	13	30	29	31	29	43	91	34	41	11	15	102	29	32	31	34	45	28	14	35	61	42	48	13	33	14	34	13	144	35	143
2438_73736	10	11	30	28	67	12	11	11	11	12	14	61	10	10	11	10	10	28	15	28	29	31	29	41	85	32	39	11	15	100	29	32	29	32	41	28	12	35	61	36	48	13	27	12	30	13	142	33	139
2439_10519	25	26	9	7	82	27	26	26	26	27	29	40	25	25	26	25	25	7	28	7	8	10	8	20	68	11	20	26	28	81	8	9	8	11	20	7	29	12	40	21	25	26	46	23	11	26	119	10	120
2440_1045092	29	30	13	11	86	31	30	30	30	31	33	44	29	29	30	29	29	11	32	11	12	14	12	22	70	15	24	30	34	83	12	13	12	15	22	11	33	16	44	25	27	30	50	29	15	30	123	16	124
2441_923118	21	22	41	39	78	23	22	22	22	23	25	72	21	21	22	21	21	39	26	39	40	42	40	52	98	45	52	22	26	111	40	43	40	45	52	39	25	46	72	51	59	24	40	23	43	24	153	44	152
2442_836190	30	31	14	12	87	32	31	31	31	32	34	45	30	30	31	30	30	12	33	12	13	15	13	25	73	14	23	31	35	86	13	14	13	16	25	12	34	17	45	24	30	31	51	28	16	31	124	15	123
2443_737393	31	32	15	13	88	33	32	32	32	33	35	46	31	31	32	31	31	13	34	11	14	16	14	26	72	17	26	32	36	87	14	15	14	15	26	13	35	18	46	25	31	32	48	29	15	32	127	16	126
2444_655555	23	24	7	5	80	25	24	24	24	25	27	38	23	23	24	23	23	5	28	7	6	8	6	20	68	9	18	24	28	79	6	7	8	9	20	5	27	10	38	19	23	24	46	25	9	24	119	12	120
2445_1457504	39	38	59	57	94	41	38	38	38	39	41	90	39	39	38	39	39	57	46	59	58	60	58	72	120	63	70	40	44	131	58	61	60	63	74	57	43	64	90	71	77	40	62	43	63	42	173	64	172
2446_2887	26	27	10	8	83	28	27	27	27	28	30	41	26	26	27	26	26	8	31	8	9	11	9	21	67	14	21	27	31	80	9	12	9	12	21	8	28	15	41	20	28	29	45	28	12	29	124	13	121
2447_1296252	85	86	69	67	142	87	86	86	86	87	89	34	85	85	86	85	85	67	92	69	68	70	68	82	10	73	80	86	90	23	68	71	70	71	82	67	87	74	34	57	87	88	104	87	69	88	117	72	116
2448_1264936	11	12	31	29	68	13	12	12	12	13	15	62	11	11	12	11	11	29	16	29	30	32	30	42	90	33	42	12	16	103	30	31	30	33	42	29	15	34	62	43	47	12	32	9	33	12	143	30	142
2449_1271651	18	19	38	36	75	20	19	19	19	20	22	69	18	18	19	18	18	36	21	36	37	39	37	49	93	40	49	19	23	110	37	38	37	40	49	36	22	41	69	48	54	19	37	18	38	19	148	41	149
2450_1178044	23	24	43	41	80	25	24	24	24	25	27	74	23	23	24	23	23	41	24	41	40	42	42	52	98	43	52	24	28	111	42	41	40	43	52	41	27	46	74	51	57	24	42	21	43	24	151	42	152
2451_1095464	17	18	37	35	74	19	18	18	18	19	21	68	17	17	18	17	17	35	22	35	36	38	36	48	94	39	48	18	20	109	36	37	36	39	48	35	21	40	68	47	53	18	36	15	37	18	147	38	148
2452_1022959	89	90	73	71	146	91	90	90	90	91	93	38	89	89	90	89	89	71	92	69	72	74	72	84	12	75	84	90	94	27	72	73	72	71	80	71	91	76	38	59	89	90	104	85	69	90	119	74	118
2454_1471012	44	45	28	26	101	46	45	45	45	46	48	59	44	44	45	44	44	26	47	26	27	29	27	39	85	20	37	45	49	98	27	28	27	28	37	26	46	31	59	36	44	45	63	42	26	45	138	19	137
2455_1475764	88	87	108	106	137	90	87	87	87	88	90	139	88	88	87	88	88	106	91	106	107	109	107	119	165	108	117	89	93	178	107	108	107	108	115	106	90	111	139	114	124	87	107	86	106	89	218	107	217
2456_1494580	20	21	40	38	77	22	21	21	21	22	24	71	20	20	21	20	20	38	25	40	39	41	39	53	95	42	51	21	25	110	39	40	41	40	49	38	22	43	71	46	56	21	37	20	36	21	150	41	153
2457_1294222	80	81	64	62	137	82	81	81	81	82	84	29	80	80	81	80	80	62	85	64	63	65	63	77	9	68	75	81	85	20	63	66	65	68	79	62	84	69	29	56	82	83	103	82	68	83	112	67	111
2458_755829	81	82	65	63	138	83	82	82	82	83	85	30	81	81	82	81	81	63	86	65	64	66	64	78	10	69	76	82	86	21	64	67	66	69	80	63	85	70	30	57	83	84	104	85	69	84	113	70	112
2459_1266220	62	63	46	44	119	64	63	63	63	64	66	11	62	62	63	62	62	44	67	42	45	47	45	57	37	48	57	63	67	52	45	46	45	46	55	44	66	49	11	34	62	63	79	60	44	63	92	49	91
2460_1232509	9	10	29	27	66	11	10	10	10	11	13	60	9	9	10	9	9	27	16	29	28	30	28	42	86	33	40	10	14	99	28	31	30	31	40	27	11	34	60	35	47	12	28	11	27	12	143	32	142
2461_628418	68	69	52	50	125	70	69	69	69	70	72	17	68	68	69	68	68	50	73	52	51	53	51	65	43	56	63	69	73	56	51	52	53	54	63	50	70	57	17	38	70	71	87	72	50	71	100	55	99
2462_466215	28	29	12	10	85	30	29	29	29	30	32	43	28	28	29	28	28	10	31	8	11	13	11	23	71	12	21	29	31	84	11	12	11	12	23	10	32	15	43	22	28	29	47	24	14	29	120	13	121
2463_981176	62	63	46	44	119	64	63	63	63	64	66	11	62	62	63	62	62	44	69	42	45	47	45	57	35	50	57	63	67	50	45	48	45	46	57	44	64	51	11	34	64	65	77	62	46	65	94	49	91
2464_98826	7	8	27	25	64	9	8	8	8	9	11	58	7	7	8	7	7	25	14	27	26	28	26	40	88	31	38	8	12	99	26	27	28	31	42	25	11	32	58	39	45	10	28	11	31	10	141	32	140
2465_303002	36	37	20	18	93	38	37	37	37	38	40	51	36	36	37	36	36	18	41	20	19	21	19	33	77	12	29	37	41	90	19	20	21	20	29	18	38	23	51	24	36	37	55	38	16	37	130	15	131
2466_1117819	8	9	28	26	65	10	9	9	9	10	12	59	8	8	9	8	8	26	15	28	27	29	27	41	87	30	37	9	13	100	27	30	29	32	43	26	12	33	59	38	46	11	31	10	32	11	138	31	139
2467_213697	38	39	22	20	95	40	39	39	39	40	42	53	38	38	39	38	38	20	43	18	21	23	21	33	75	20	33	39	43	92	21	22	21	20	31	20	40	25	53	30	38	39	53	36	20	39	132	21	133
2468_1237202	50	51	34	32	107	52	51	51	51	50	54	65	50	50	51	50	50	32	55	32	33	35	33	45	89	32	45	51	53	104	33	34	33	34	41	32	52	37	65	40	50	51	67	50	30	51	146	33	145
2469_1262761_97	4	5	24	22	61	6	5	5	5	6	8	55	4	4	5	4	4	22	11	22	23	25	23	35	81	28	35	5	9	96	23	26	23	28	37	22	8	29	55	34	42	7	23	4	26	7	138	25	135
2470_1392509	11	12	31	29	68	13	12	12	12	13	15	62	11	11	12	11	11	29	18	27	30	32	30	42	86	35	42	12	16	101	30	33	30	31	42	29	13	36	62	39	49	14	26	9	31	14	145	32	142
2471_1406182	12	13	32	30	69	14	13	13	13	14	16	63	12	12	13	12	12	30	19	30	31	33	31	43	87	36	43	13	17	102	31	34	31	34	41	30	14	37	63	38	50	15	29	14	30	15	146	33	143
2472_1397513	6	7	26	24	63	8	7	7	7	8	10	57	6	6	7	6	6	24	13	26	25	27	25	39	85	30	37	7	11	96	25	28	27	28	39	24	8	31	57	36	44	9	27	8	28	9	140	29	139
2473_44895_9	24	25	44	42	81	26	25	25	25	26	28	75	24	24	25	24	24	42	27	40	41	43	43	55	99	46	53	25	29	112	43	44	41	42	53	42	26	49	75	48	62	27	37	24	42	27	156	45	153
2474_44895_8	27	28	47	45	84	29	28	28	28	29	31	78	27	27	28	27	27	45	34	43	46	48	46	58	102	51	58	28	32	117	46	49	46	47	56	45	29	52	78	53	65	30	40	25	45	30	161	48	158
2475_44895_4	19	20	39	37	76	21	20	20	20	21	23	70	19	19	20	19	19	37	24	37	38	40	38	50	94	43	50	20	24	109	38	41	38	41	48	37	21	44	70	45	57	22	34	21	37	22	153	40	150
2476_24845_8	33	34	53	51	90	35	34	34	34	35	37	84	33	33	34	33	33	51	38	49	52	54	52	64	110	53	62	34	38	125	52	53	52	53	60	51	35	56	84	59	69	34	50	31	51	34	163	54	162
2477_24845_10	48	49	68	66	105	50	49	49	49	50	52	99	48	48	49	48	48	66	55	66	67	69	67	79	125	72	79	49	53	140	67	70	67	72	79	66	50	73	99	76	86	51	67	48	68	51	182	69	179
2478_24845_5	11	12	31	29	68	13	12	12	12	13	15	62	11	11	12	11	11	29	16	29	30	32	30	42	86	35	42	12	16	101	30	33	30	33	40	29	11	36	62	37	49	14	28	13	29	14	145	34	142
2479_24845_3	9	10	29	27	66	11	10	10	10	11	13	60	9	9	10	9	9	27	14	27	28	30	28	42	86	31	40	10	14	99	28	29	30	27	40	27	9	32	60	37	45	10	26	7	27	10	141	32	142
2480_24845_4	19	20	39	37	76	21	20	20	20	21	23	70	19	19	20	19	19	37	22	39	38	40	38	52	96	41	50	20	24	109	38	39	40	39	48	37	17	42	70	45	55	20	38	19	35	20	151	40	152
2481_24845_9	3	4	23	21	60	5	4	4	4	5	7	54	3	3	4	3	3	21	10	21	22	24	22	34	82	25	32	4	8	95	22	25	22	27	36	21	5	28	54	33	41	6	24	5	27	6	135	26	132
2482_25307_6	11	12	31	29	68	13	12	12	12	13	15	62	11	11	12	11	11	29	16	27	30	32	30	42	86	35	42	12	16	101	30	33	30	31	40	29	13	36	62	37	49	14	26	9	29	14	145	32	142
2483_25307_8	18	19	38	36	75	20	19	19	19	20	22	69	18	18	19	18	18	36	23	36	37	39	37	49	95	40	47	19	23	106	37	40	39	38	49	36	20	43	69	44	54	21	35	18	38	21	150	41	149
2484_24845_7	18	19	38	36	75	20	19	19	19	20	22	69	18	18	19	18	18	36	25	38	37	39	37	51	95	42	49	19	23	108	37	40	39	40	47	36	18	43	69	44	56	21	37	20	36	21	152	39	151
2485_44895_10	23	24	43	41	80	25	24	24	24	25	27	74	23	23	24	23	23	41	26	39	40	42	42	54	98	47	54	24	28	111	42	43	40	41	52	41	25	48	74	49	61	26	36	21	41	26	157	44	154
2486_44895_1	12	13	32	30	69	14	13	13	13	14	16	63	12	12	13	12	12	30	19	30	31	33	31	43	87	36	43	13	17	102	31	34	31	34	41	30	14	37	63	38	50	15	27	12	30	15	146	33	143
2487_44895_2	10	11	30	28	67	12	11	11	11	12	14	61	10	10	11	10	10	28	17	30	29	31	29	43	87	34	41	11	15	100	29	32	31	32	41	28	12	35	61	36	48	13	27	12	28	13	144	33	143
2488_25253_8	20	21	40	38	77	22	21	21	21	22	24	71	20	20	21	20	20	38	21	36	39	41	39	51	93	42	51	21	25	110	39	40	39	38	47	38	22	43	71	46	56	21	35	16	36	21	150	39	151
2489_25307_1	16	17	36	34	73	18	17	17	17	18	20	67	16	16	17	16	16	34	17	34	35	35	35	47	91	40	47	17	21	106	35	38	33	38	45	34	18	41	67	42	54	19	33	16	32	19	150	35	147
2490_25307_2	18	19	38	36	75	20	19	19	19	20	22	69	18	18	19	18	18	36	23	36	37	39	37	49	97	42	49	19	23	110	37	40	37	42	51	36	22	43	69	50	56	21	37	20	42	21	152	41	149
2491_25307_3	12	13	32	30	69	14	13	13	13	14	16	63	12	12	13	12	12	30	15	32	31	33	31	45	89	34	43	13	17	102	31	32	33	32	41	30	14	35	63	38	48	13	31	12	28	13	144	35	145
2492_25307_4	59	60	79	77	116	61	60	60	60	61	63	110	59	59	60	59	59	77	64	75	78	80	78	90	134	83	90	60	64	149	78	81	78	79	86	77	61	84	110	85	95	62	74	59	77	62	193	82	190
2493_25307_5	17	18	37	35	74	19	18	18	18	19	21	68	17	17	18	17	17	35	18	33	36	36	36	48	92	39	46	18	22	107	36	39	34	37	48	35	19	42	68	43	55	20	32	17	37	20	149	38	146
2494_24845_6	17	18	37	35	74	19	18	18	18	19	21	68	17	17	18	17	17	35	24	35	36	38	36	48	94	41	48	18	22	109	36	37	36	41	50	35	17	42	68	47	55	20	36	17	39	20	151	36	148
2495_24845_1	14	15	34	32	71	16	15	15	15	16	18	65	14	14	15	14	14	32	19	34	33	35	33	47	91	38	45	15	19	104	33	36	35	36	45	32	12	39	65	40	52	17	33	16	32	17	148	35	147
2496_25253_1	14	15	34	32	71	16	15	15	15	16	18	65	14	14	15	14	14	32	17	32	33	35	33	45	89	36	45	15	17	104	33	34	33	34	41	32	16	37	65	40	50	15	31	12	30	15	146	35	145
2497_25253_10	10	11	30	28	67	12	11	11	11	12	14	61	10	10	11	10	10	28	13	26	29	31	29	41	89	32	39	11	15	102	29	32	29	32	43	28	14	35	61	40	48	13	29	10	34	13	142	31	139
2498_25253_3	4	5	24	22	61	6	5	5	5	6	8	55	4	4	5	4	4	22	9	20	23	25	23	35	83	28	35	5	9	96	23	26	23	26	37	22	8	29	55	36	42	7	23	2	28	7	138	25	135
2499_25253_4	9	10	29	27	66	11	10	10	10	11	13	60	9	9	10	9	9	27	12	25	28	30	28	40	86	33	40	10	14	101	28	31	28	31	40	27	13	34	60	37	47	12	26	9	29	12	143	30	140
2500_25253_5	26	27	46	44	83	28	27	27	27	28	30	77	26	26	27	26	26	44	29	42	43	47	45	57	101	48	57	27	31	114	45	42	45	42	55	44	28	49	77	54	62	27	41	24	44	27	158	49	157
2501_25253_6	10	11	30	28	67	12	11	11	11	12	14	61	10	10	11	10	10	28	13	30	29	31	29	43	87	32	41	11	15	100	29	30	31	30	39	28	12	33	61	36	46	11	29	12	26	11	142	35	143
2503_44895_5	25	26	45	43	82	27	26	26	26	27	29	76	25	25	26	25	25	43	30	43	44	46	44	56	102	47	56	26	28	117	44	45	44	47	56	43	29	48	76	55	61	26	42	23	45	26	155	44	156
2504_44895_6	14	15	34	32	71	16	15	15	15	16	18	65	14	14	15	14	14	32	17	30	33	35	33	45	93	36	45	15	19	106	33	34	33	34	45	32	18	37	65	46	50	15	31	10	36	15	146	33	145
2505_44895_3	11	12	31	29	68	13	12	12	12	13	15	62	11	11	12	11	11	29	14	27	30	32	30	42	86	33	42	12	16	101	30	31	30	29	38	29	13	34	62	37	47	12	24	9	27	12	143	34	142
2506_24975_4	5	6	25	23	62	7	6	6	6	7	9	56	5	5	6	5	5	23	8	25	24	26	24	38	82	27	36	6	10	97	24	25	26	27	38	23	9	28	56	35	41	6	26	5	25	6	135	28	138
2507_25561_2	19	20	3	1	76	21	20	20	20	21	23	34	19	19	20	19	19	1	24	3	2	4	2	16	64	5	14	20	24	75	2	3	4	5	16	1	23	6	34	15	19	20	42	21	5	20	115	8	116
2508_25561_7	27	28	11	9	84	29	28	28	28	29	31	42	27	27	28	27	27	9	32	9	10	12	10	22	68	13	22	28	32	81	10	11	10	13	22	9	31	14	42	23	27	28	48	27	13	28	121	14	122
2509_25561_1	24	25	8	6	81	26	25	25	25	26	28	39	24	24	25	24	24	6	27	6	7	7	7	19	65	10	19	25	29	80	7	8	5	10	19	6	28	11	39	18	24	25	43	22	8	25	120	9	119
2510_24975_7	6	7	26	24	63	8	7	7	7	8	10	57	6	6	7	6	6	24	9	24	25	27	25	37	85	28	37	7	11	98	25	26	25	28	37	24	10	29	57	38	42	7	27	4	28	7	138	27	137
2511_24975_9	7	8	27	25	64	9	8	8	8	9	11	58	7	7	8	7	7	25	8	23	26	28	26	38	82	29	38	8	12	97	26	27	26	25	36	25	9	30	58	35	43	8	22	5	25	8	139	30	138
2512_25935_10	30	31	14	12	87	32	31	31	31	32	34	45	30	30	31	30	30	12	33	10	13	15	13	25	69	14	23	31	35	84	13	14	13	12	23	12	32	17	45	20	30	31	45	28	10	31	124	17	123
2513_44327_8	53	54	37	35	110	55	54	54	54	55	57	68	53	53	54	53	53	35	60	35	36	38	36	48	90	39	46	54	58	107	36	37	36	39	46	35	55	42	68	41	55	56	70	55	35	56	147	40	146
2514_44327_2	23	24	7	5	80	25	24	24	24	25	27	38	23	23	24	23	23	5	26	5	6	8	6	18	66	9	18	24	28	79	6	7	6	9	18	5	27	10	38	19	23	24	44	23	9	24	119	10	118
2515_25750_7	21	22	5	3	78	23	22	22	22	23	25	36	21	21	22	21	21	3	26	3	4	6	4	16	64	7	16	22	26	77	4	5	4	7	16	3	25	8	36	17	21	22	42	19	7	22	117	6	116
2516_25750_8	20	21	4	2	77	22	21	21	21	22	24	35	20	20	21	20	20	2	27	4	3	5	3	17	65	8	15	21	25	76	3	6	5	8	17	2	24	9	35	16	22	23	43	24	8	23	118	9	117
2517_24975_5	1	2	21	19	58	3	2	2	2	3	5	52	1	1	2	1	1	19	6	21	20	22	20	34	82	25	32	2	6	93	20	23	22	25	36	19	5	26	52	33	39	4	24	5	25	4	135	26	134
2518_44327_7	26	27	10	8	83	28	27	27	27	28	30	41	26	26	27	26	26	8	31	8	9	11	9	21	69	12	21	27	31	82	9	10	9	12	21	8	30	13	41	22	26	27	47	24	12	27	122	9	121
2519_44327_1	23	24	7	5	80	25	24	24	24	25	27	38	23	23	24	23	23	5	26	7	6	8	6	20	64	9	18	24	28	77	6	7	8	7	18	5	25	10	38	15	23	24	42	23	5	24	119	10	120
2520_44327_4	23	24	7	5	80	25	24	24	24	25	27	38	23	23	24	23	23	5	30	5	6	8	6	18	66	11	18	24	28	79	6	9	6	11	20	5	27	12	38	19	25	26	44	25	11	26	121	10	118
2521_44327_5	38	39	22	20	95	40	39	39	39	40	42	53	38	38	39	38	38	20	45	20	21	23	21	33	77	24	31	39	43	94	21	24	21	26	35	20	42	27	53	30	40	41	57	38	24	41	132	21	131
2522_44857_10	8	9	28	26	65	10	9	9	9	10	12	59	8	8	9	8	8	26	15	24	27	29	27	39	83	32	39	9	13	98	27	30	27	28	37	26	10	33	59	34	46	11	21	6	26	11	142	29	139
2523_44857_9	11	12	31	29	68	13	12	12	12	13	15	62	11	11	12	11	11	29	16	27	30	32	30	42	86	33	40	12	16	101	30	33	30	31	42	29	13	36	62	37	49	14	24	11	31	14	143	34	140
2524_44327_6	18	19	2	0	75	20	19	19	19	20	22	33	18	18	19	18	18	0	25	2	1	3	1	15	63	6	13	19	23	74	1	4	3	6	17	0	22	7	33	14	20	21	41	22	6	21	116	7	115
2525_44467_9	44	45	28	26	101	46	45	45	45	46	48	59	44	44	45	44	44	26	45	26	27	27	27	39	83	30	39	45	49	100	27	28	25	30	39	26	48	31	59	38	44	45	63	42	28	45	138	29	139
2526_25691_10	27	28	11	9	84	29	28	28	28	29	31	42	27	27	28	27	27	9	30	9	10	12	10	22	64	11	20	28	32	81	10	11	10	11	20	9	29	14	42	17	27	28	44	27	9	28	119	14	120
2527_25766_2	23	24	7	5	80	25	24	24	24	25	27	38	23	23	24	23	23	5	28	5	6	8	6	18	64	9	16	24	28	79	6	9	6	11	18	5	27	12	38	15	25	26	42	25	9	26	119	10	116
2528_25766_3	27	28	11	9	84	29	28	28	28	29	31	42	27	27	28	27	27	9	32	9	10	12	10	22	66	13	22	28	32	81	10	11	10	11	18	9	29	14	42	21	27	28	46	25	9	28	121	12	122
2529_25935_9	37	38	21	19	94	39	38	38	38	39	41	52	37	37	38	37	37	19	42	19	20	22	20	32	76	25	32	38	42	91	20	23	20	25	32	19	41	26	52	31	39	40	56	39	23	40	133	24	132
2530_24975_1	1	2	21	19	58	3	2	2	2	3	5	52	1	1	2	1	1	19	6	21	20	22	20	34	82	25	32	2	6	93	20	23	22	25	36	19	5	26	52	33	39	4	24	5	25	4	135	26	134
2531_25766_1	21	22	5	3	78	23	22	22	22	23	25	36	21	21	22	21	21	3	28	5	4	6	4	18	66	9	16	22	26	77	4	7	6	9	18	3	25	10	36	17	23	24	44	25	9	24	119	10	118
2532_25935_1	27	28	11	9	84	29	28	28	28	29	31	42	27	27	28	27	27	9	30	11	10	12	10	24	68	13	22	28	32	83	10	11	12	13	24	9	31	14	42	21	27	28	48	27	11	28	121	14	124
2533_25935_2	22	23	6	4	79	24	23	23	23	24	26	37	22	22	23	22	22	4	27	4	5	7	5	17	65	6	15	23	27	78	5	6	5	8	17	4	26	9	37	16	22	23	43	20	8	23	116	7	115
2534_25935_4	35	36	19	17	92	37	36	36	36	37	39	50	35	35	36	35	35	17	40	17	18	20	18	30	76	21	30	36	40	91	18	19	18	21	30	17	39	22	50	29	35	36	54	33	19	36	131	20	130
2535_25935_5	33	34	17	15	90	35	34	34	34	35	37	48	33	33	34	33	33	15	36	15	16	18	16	30	76	19	28	34	38	87	16	17	18	15	28	15	35	20	48	27	33	34	52	33	17	34	129	22	130
2536_25935_6	21	22	5	3	78	23	22	22	22	23	25	36	21	21	22	21	21	3	26	5	4	6	4	18	66	7	16	22	26	77	4	5	6	7	18	3	25	8	36	17	21	22	44	23	7	22	117	10	118
2537_25935_7	27	28	11	9	84	29	28	28	28	29	31	42	27	27	28	27	27	9	30	9	10	12	10	22	70	13	22	28	32	83	10	11	10	13	22	9	31	14	42	23	27	28	48	25	11	28	123	12	122
2538_25935_8	41	42	25	23	98	43	42	42	42	43	45	56	41	41	42	41	41	23	42	23	22	24	24	34	84	27	36	42	46	93	24	21	22	25	34	23	45	28	56	37	39	42	62	41	25	42	137	26	136
2539_25766_6	28	29	12	10	85	30	29	29	29	30	32	43	28	28	29	28	28	10	31	10	11	13	11	23	71	14	23	29	33	84	11	12	11	14	21	10	32	15	43	24	28	29	49	26	12	29	124	13	123
2540_25691_2	30	31	14	12	87	32	31	31	31	32	34	45	30	30	31	30	30	12	31	12	13	13	13	25	67	16	25	31	35	84	13	14	11	14	23	12	32	17	45	22	30	31	47	30	12	31	124	17	125
2541_25691_6	24	25	8	6	81	26	25	25	25	26	28	39	24	24	25	24	24	6	27	8	7	9	7	21	67	10	19	25	29	80	7	8	9	10	21	6	28	11	39	18	24	25	45	24	8	25	120	11	121
2542_25691_9	36	37	20	18	93	38	37	37	37	38	40	51	36	36	37	36	36	18	41	16	19	21	19	31	77	24	31	37	41	90	19	22	19	22	31	18	40	25	51	32	38	39	55	34	22	39	132	19	131
2543_25766_7	24	25	8	6	81	26	25	25	25	26	28	39	24	24	25	24	24	6	29	8	7	9	7	21	67	10	19	25	29	80	7	8	9	10	17	6	28	11	39	16	24	25	45	26	6	25	120	13	121
2544_25691_1	26	27	10	8	83	28	27	27	27	28	30	41	26	26	27	26	26	8	29	8	9	11	9	21	65	12	21	27	31	80	9	10	9	10	19	8	28	13	41	18	26	27	43	26	8	27	122	13	121
2545_25766_5	27	28	11	9	84	29	28	28	28	29	31	42	27	27	28	27	27	9	30	9	10	12	10	22	68	13	22	28	32	83	10	9	10	13	20	9	31	14	42	21	27	28	46	27	11	28	123	12	122
2546_25766_9	33	34	17	15	90	35	34	34	34	35	37	48	33	33	34	33	33	15	34	17	14	16	16	30	76	19	28	34	38	85	16	15	16	17	28	15	37	20	48	27	33	34	54	35	17	34	129	22	130
2547_25766_10	29	30	13	11	86	31	30	30	30	31	33	44	29	29	30	29	29	11	32	11	12	14	12	22	68	15	24	30	34	81	12	13	12	13	16	11	31	16	44	19	27	30	46	27	9	30	125	14	124
2548_25766_4	23	24	7	5	80	25	24	24	24	25	27	38	23	23	24	23	23	5	24	5	6	6	6	18	66	9	18	24	28	79	6	7	4	9	16	5	27	10	38	19	23	24	44	23	9	24	119	10	118
2549_44467_5	29	30	13	11	86	31	30	30	30	31	33	44	29	29	30	29	29	11	32	11	12	14	12	24	68	13	22	30	34	83	12	13	12	13	22	11	31	16	44	19	29	30	46	27	11	30	123	14	122
2550_44467_6	31	32	15	13	88	33	32	32	32	33	35	46	31	31	32	31	31	13	36	13	14	16	14	26	72	17	26	32	36	87	14	15	14	17	26	13	35	18	46	25	31	32	50	29	13	32	127	14	126
2551_44467_7	32	33	16	14	89	34	33	33	33	34	36	47	32	32	33	32	32	14	35	12	15	17	15	27	75	18	27	33	37	88	15	14	15	16	27	14	36	19	47	28	32	33	51	28	16	33	128	17	127
2552_44467_8	29	30	13	11	86	31	30	30	30	31	33	44	29	29	30	29	29	11	32	11	12	12	12	24	72	15	24	30	34	85	12	13	10	15	24	11	33	16	44	25	29	30	50	27	13	30	125	14	124
2553_25681_2	29	30	13	11	86	31	30	30	30	31	33	44	29	29	30	29	29	11	32	9	12	14	12	24	68	15	24	30	34	83	12	13	12	11	18	11	31	16	44	19	29	30	44	27	9	30	125	16	124
2554_25681_3	26	27	10	8	83	28	27	27	27	28	30	41	26	26	27	26	26	8	33	6	9	11	9	21	65	14	21	27	31	80	9	12	9	10	19	8	28	15	41	18	28	29	41	26	10	29	124	13	121
2555_25681_5	21	22	5	3	78	23	22	22	22	23	25	36	21	21	22	21	21	3	24	5	4	6	4	18	66	7	16	22	26	77	4	5	6	7	16	3	25	8	36	17	21	22	44	23	7	22	117	10	118
2556_25681_6	29	30	13	11	86	31	30	30	30	31	33	44	29	29	30	29	29	11	34	11	12	14	12	24	68	15	22	30	34	83	12	15	12	15	22	11	31	18	44	19	31	32	46	31	13	32	125	16	122
2557_25681_8	24	25	8	6	81	26	25	25	25	26	28	39	24	24	25	24	24	6	29	8	7	9	7	21	65	10	19	25	29	78	7	8	9	8	15	6	26	11	39	14	24	25	43	26	4	25	120	13	121
2558_25681_9	25	26	9	7	82	27	26	26	26	27	29	40	25	25	26	25	25	7	32	7	8	10	8	20	66	13	20	26	30	81	8	11	8	13	20	7	29	14	40	19	27	28	44	27	11	28	123	12	120
2559_25750_6	23	24	7	5	80	25	24	24	24	25	27	38	23	23	24	23	23	5	26	7	6	8	6	20	68	7	16	24	28	79	6	7	8	9	20	5	27	10	38	17	23	24	46	23	9	24	117	10	118
2561_44467_1	36	37	20	18	93	38	37	37	37	38	40	51	36	36	37	36	36	18	41	18	17	21	19	29	77	24	31	37	41	86	19	20	19	20	29	18	38	25	51	30	36	39	55	36	20	39	134	21	131
2562_44467_2	30	31	14	12	87	32	31	31	31	32	34	45	30	30	31	30	30	12	31	12	13	13	13	23	69	16	25	31	35	84	13	14	11	16	21	12	34	17	45	24	28	31	49	30	14	31	124	17	125
2563_44467_3	28	29	12	10	85	30	29	29	29	30	32	43	28	28	29	28	28	10	29	12	11	11	11	25	71	14	23	29	33	84	11	12	11	14	23	10	32	15	43	20	28	29	49	30	10	29	124	17	125
2564_44467_4	27	28	11	9	84	29	28	28	28	29	31	42	27	27	28	27	27	9	30	7	10	12	10	22	66	13	22	28	32	81	10	11	10	9	20	9	29	14	42	19	27	28	42	23	7	28	123	12	122
2565_25561_10	20	21	4	2	77	22	21	21	21	22	24	35	20	20	21	20	20	2	25	2	3	5	3	15	63	6	15	21	25	76	3	4	3	6	15	2	24	7	35	16	20	21	41	20	6	21	116	7	115
2566_43557_1	30	31	14	12	87	32	31	31	31	32	34	45	30	30	31	30	30	12	35	12	13	15	13	25	71	16	25	31	35	86	13	14	13	16	23	12	34	17	45	22	30	31	49	30	12	31	126	15	125
2567_25878_2	32	33	16	14	89	34	33	33	33	34	36	47	32	32	33	32	32	14	37	14	15	17	15	27	73	18	27	33	37	88	15	16	15	18	25	14	36	19	47	26	32	33	51	30	16	33	128	17	127
2568_25878_1	27	28	11	9	84	29	28	28	28	29	31	42	27	27	28	27	27	9	32	9	10	12	10	24	68	13	22	28	32	81	10	11	12	9	18	9	29	14	42	17	27	28	44	27	7	28	123	16	124
2569_44362_2	64	65	48	46	121	66	65	65	65	66	68	79	64	64	65	64	64	46	67	46	47	47	47	59	101	50	59	65	69	118	47	48	45	48	55	46	66	51	79	54	64	65	81	62	44	65	158	49	159
2570_25878_3	26	27	10	8	83	28	27	27	27	28	30	41	26	26	27	26	26	8	33	8	9	11	9	21	65	14	21	27	31	82	9	12	9	14	21	8	30	15	41	20	28	29	45	26	12	29	122	11	121
2571_44362_3	22	23	6	4	79	24	23	23	23	24	26	37	22	22	23	22	22	4	27	6	5	7	5	19	67	8	17	23	27	78	5	6	7	8	19	4	26	9	37	18	22	23	45	24	8	23	118	11	119
2572_44362_4	26	27	10	8	83	28	27	27	27	28	30	41	26	26	27	26	26	8	33	8	9	11	9	21	65	14	21	27	31	80	9	12	9	12	19	8	28	15	41	16	28	29	43	26	8	29	124	11	121
2573_44362_5	32	33	16	14	89	34	33	33	33	34	36	47	32	32	33	32	32	14	35	14	15	17	15	29	75	18	27	33	37	88	15	16	17	16	27	14	36	19	47	24	32	33	51	30	14	33	128	17	129
2574_44362_6	34	35	18	16	91	36	35	35	35	36	38	49	34	34	35	34	34	16	37	16	17	17	17	29	73	22	29	35	39	88	17	20	15	20	29	16	36	23	49	26	36	37	51	36	18	37	132	21	129
2575_44362_7	26	27	10	8	83	28	27	27	27	28	30	41	26	26	27	26	26	8	33	10	9	11	9	23	67	14	21	27	31	80	9	12	11	12	21	8	28	15	41	16	28	29	45	30	8	29	124	15	123
2576_44362_8	23	24	7	5	80	25	24	24	24	25	27	38	23	23	24	23	23	5	28	5	6	8	6	18	66	9	18	24	28	79	6	7	6	9	18	5	27	10	38	19	23	24	44	23	9	24	119	10	118
2577_44362_9	27	28	11	9	84	29	28	28	28	29	31	42	27	27	28	27	27	9	32	9	10	12	10	22	66	13	22	28	32	81	10	11	10	11	18	9	29	14	42	17	27	28	44	27	7	28	123	12	122
2578_44437_3	12	13	32	30	69	14	13	13	13	14	16	63	12	12	13	12	12	30	17	28	31	33	31	43	87	34	41	13	17	102	31	34	31	32	41	30	14	37	63	36	50	15	27	12	30	15	144	35	141
2579_44437_4	6	7	26	24	63	8	7	7	7	8	10	57	6	6	7	6	6	24	13	24	25	27	25	37	83	30	37	7	11	96	25	28	25	28	37	24	8	31	57	36	44	9	25	6	28	9	140	27	137
2580_44437_5	23	24	43	41	80	25	24	24	24	25	27	74	23	23	24	23	23	41	26	39	42	42	42	54	98	47	54	24	28	113	42	45	40	43	52	41	25	48	74	49	61	26	38	23	41	26	157	44	154
2581_44437_7	3	4	23	21	60	5	4	4	4	5	7	54	3	3	4	3	3	21	10	23	22	24	22	36	82	27	34	4	8	95	22	25	24	27	38	21	7	28	54	33	41	6	24	5	25	6	137	26	136
2582_44437_8	12	13	32	30	69	14	13	13	13	14	16	63	12	12	13	12	12	30	15	30	31	31	31	43	87	36	43	13	17	102	31	32	29	34	43	30	14	37	63	40	50	15	29	14	32	15	146	35	143
2583_44437_9	28	29	48	46	85	30	29	29	29	30	32	79	28	28	29	28	28	46	35	44	47	49	47	59	103	52	59	29	33	118	47	50	47	48	59	46	30	53	79	56	66	31	43	28	48	31	162	51	159
2584_44362_10	24	25	8	6	81	26	25	25	25	26	28	39	24	24	25	24	24	6	29	8	7	9	7	21	69	10	19	25	29	80	7	8	9	10	21	6	28	11	39	20	24	25	47	24	10	25	120	11	121
2585_44362_1	34	35	18	16	91	36	35	35	35	36	38	49	34	34	35	34	34	16	39	16	17	19	17	29	73	20	29	35	39	90	17	18	17	20	27	16	38	21	49	26	34	35	53	34	16	35	128	19	129
2586_26016_4	46	47	30	28	103	48	47	47	47	48	50	61	46	46	47	46	46	28	51	28	29	31	29	41	85	30	39	47	49	100	29	30	29	30	35	28	48	33	61	34	46	47	63	44	26	47	140	31	139
2587_26016_1	34	35	18	16	91	36	35	35	35	36	38	49	34	34	35	34	34	16	39	14	17	19	17	29	73	20	29	35	39	88	17	18	17	16	23	16	36	21	49	24	34	35	49	30	14	35	130	19	129
2588_26016_6	31	32	15	13	88	33	32	32	32	33	35	46	31	31	32	31	31	13	34	11	14	16	14	26	68	17	26	32	36	85	14	15	14	13	20	13	33	18	46	21	31	32	46	27	11	32	125	16	126
2589_26016_10	40	41	24	22	97	42	41	41	41	42	44	55	40	40	41	40	40	22	47	20	23	25	23	35	79	28	35	41	45	94	23	26	23	24	33	22	42	29	55	32	42	43	55	38	24	43	138	25	135
2590_25569_6	23	24	7	5	80	25	24	24	24	25	27	38	23	23	24	23	23	5	28	3	6	8	6	18	64	9	18	24	28	79	6	7	6	7	18	5	27	10	38	17	23	24	40	21	7	24	119	10	118
2591_26016_5	34	35	18	16	91	36	35	35	35	36	38	49	34	34	35	34	34	16	39	14	17	17	17	29	71	20	27	35	39	88	17	20	15	18	25	16	36	23	49	22	36	37	49	34	16	37	128	19	127
2592_45057_4	13	14	33	31	68	15	14	14	14	15	17	64	13	13	14	13	13	31	14	31	32	32	32	44	92	35	44	14	18	105	32	33	30	35	44	31	17	36	64	45	49	14	32	13	35	14	145	36	144
2593_26016_8	48	49	32	30	105	50	49	49	49	50	52	63	48	48	49	48	48	30	51	30	31	31	31	43	85	34	43	49	53	102	31	32	29	32	37	30	50	35	63	38	48	49	65	46	28	49	142	33	143
2594_16553_1	4	5	24	22	61	6	5	5	5	6	8	55	4	4	5	4	4	22	9	22	23	25	23	35	83	26	35	5	9	96	23	24	23	26	35	22	8	27	55	36	40	5	23	4	26	5	136	27	135
2595_24975_10	9	10	29	27	66	11	10	10	10	11	13	60	9	9	10	9	9	27	12	25	28	30	28	40	86	31	40	10	14	101	28	29	28	29	38	27	13	32	60	37	45	10	26	7	25	10	141	32	140
2596_44839_10	17	18	37	35	74	19	18	18	18	19	21	68	17	17	18	17	17	35	22	35	36	38	36	48	92	37	46	18	22	107	36	37	36	37	44	35	19	40	68	41	53	18	32	17	33	18	147	40	146
2597_26016_9	22	23	6	4	79	24	23	23	23	24	26	37	22	22	23	22	22	4	27	6	5	7	5	19	67	10	17	23	27	78	5	8	7	10	19	4	26	11	37	18	24	25	45	24	10	25	120	9	119
2598_24860_1	8	9	28	26	65	10	9	9	9	10	12	59	8	8	9	8	8	26	9	28	27	29	27	41	85	30	39	9	13	98	27	28	29	28	39	26	10	31	59	36	44	9	27	8	26	9	140	31	141
2599_24860_6	8	9	28	26	65	10	9	9	9	10	12	59	8	8	9	8	8	26	9	28	27	29	27	41	87	28	37	9	13	100	27	28	29	30	41	26	12	31	59	36	44	9	29	10	28	9	138	33	139
2600_44298_1	15	16	35	33	72	17	16	16	16	17	19	66	15	15	16	15	15	33	22	33	34	36	34	46	90	37	44	16	20	105	34	37	34	37	44	33	17	40	66	39	53	18	32	15	33	18	147	36	144
2601_44298_2	11	12	31	29	68	13	12	12	12	13	15	62	11	11	12	11	11	29	16	29	30	32	30	42	88	31	40	12	16	103	30	31	30	33	42	29	15	34	62	39	47	12	30	9	31	12	141	32	140
2602_44298_4	15	16	35	33	72	17	16	16	16	17	19	66	15	15	16	15	15	33	22	33	34	36	34	46	90	39	46	16	18	107	34	35	34	39	46	33	19	40	66	43	53	18	34	17	35	18	145	38	146
2603_44298_6	19	20	39	37	76	21	20	20	20	21	23	70	19	19	20	19	19	37	22	37	38	40	38	50	92	41	50	20	24	109	38	39	38	39	46	37	21	42	70	45	55	20	36	17	35	20	149	38	150
2604_44298_7	27	28	47	45	84	29	28	28	28	29	31	78	27	27	28	27	27	45	30	45	44	46	46	58	102	51	58	28	32	113	46	45	44	47	56	45	29	52	78	53	65	30	44	29	45	30	161	50	158
2605_44298_9	22	23	42	40	79	24	23	23	23	24	26	73	22	22	23	22	22	40	27	40	41	43	41	53	95	46	53	23	27	112	41	44	41	44	51	40	24	47	73	50	60	25	39	22	40	25	154	41	153
2606_44298_10	8	9	28	26	65	10	9	9	9	10	12	59	8	8	9	8	8	26	11	26	27	29	27	41	87	30	39	9	13	100	27	28	29	28	41	26	12	31	59	38	44	9	27	6	28	9	140	31	141
2610_42057_2	15	16	35	33	72	17	16	16	16	17	19	66	15	15	16	15	15	33	20	35	34	36	34	48	92	37	46	16	20	105	34	35	36	35	46	33	17	38	66	43	51	16	34	17	33	16	147	40	148
2611_1064293_46	10	11	30	28	67	12	11	11	11	12	14	61	10	10	11	10	10	28	17	30	29	31	29	43	87	34	41	11	13	102	29	32	31	34	45	28	14	35	61	40	48	13	31	14	32	13	140	35	143
2612_44298_3	20	21	40	38	77	22	21	21	21	22	24	71	20	20	21	20	20	38	27	38	39	41	39	51	93	44	51	21	25	110	39	42	39	42	49	38	22	45	71	46	58	23	37	20	38	23	152	41	151
2613_44839_8	13	14	33	31	70	15	14	14	14	15	17	64	13	13	14	13	13	31	18	31	32	34	32	44	88	37	44	14	16	103	32	35	32	35	42	31	15	38	64	39	51	16	28	13	31	16	145	34	144
2614_44298_5	17	18	37	35	74	19	18	18	18	19	21	68	17	17	18	17	17	35	22	33	36	38	36	48	90	39	46	18	22	107	36	39	36	37	44	35	19	42	68	41	55	20	32	17	35	20	147	38	146
2615_44298_8	22	23	42	40	79	24	23	23	23	24	26	73	22	22	23	22	22	40	25	40	41	41	41	53	97	46	53	23	27	112	41	44	39	44	51	40	24	47	73	48	60	25	39	24	40	25	156	43	153
2616_44839_9	17	18	37	35	74	19	18	18	18	19	21	68	17	17	18	17	17	35	24	35	36	38	36	48	92	39	46	18	22	107	36	37	36	39	48	35	19	42	68	43	55	20	32	17	37	20	149	38	146
2617_25442_1	33	34	17	15	90	35	34	34	34	35	37	48	33	33	34	33	33	15	36	13	16	18	16	28	72	19	28	34	38	87	16	17	16	15	26	15	35	20	48	25	33	34	48	29	15	34	129	18	128
2618_1032359	18	19	2	0	75	20	19	19	19	20	22	33	18	18	19	18	18	0	25	2	1	3	1	15	63	6	13	19	23	74	1	4	3	6	17	0	22	7	33	14	20	21	41	22	6	21	116	7	115
2620_25691_5	20	21	4	2	77	22	21	21	21	22	24	35	20	20	21	20	20	2	25	4	3	3	3	17	63	8	15	21	25	76	3	6	3	8	19	2	24	9	35	14	22	23	41	24	6	23	118	9	117
2621_24860_9	10	11	30	28	67	12	11	11	11	12	14	61	10	10	11	10	10	28	11	30	29	31	29	43	87	32	41	11	15	100	29	30	31	30	39	28	12	33	61	36	46	11	29	12	26	11	142	35	143
2622_23037	19	20	3	1	76	21	20	20	20	21	23	34	19	19	20	19	19	1	26	3	2	4	2	16	64	7	14	20	24	75	2	5	4	7	18	1	23	8	34	15	21	22	42	23	7	22	117	8	116
2623_987421	18	19	2	0	75	20	19	19	19	20	22	33	18	18	19	18	18	0	25	2	1	3	1	15	63	6	13	19	23	74	1	4	3	6	17	0	22	7	33	14	20	21	41	22	6	21	116	7	115
2624_18689	19	20	3	1	76	21	20	20	20	21	23	34	19	19	20	19	19	1	26	3	2	4	2	16	64	7	14	20	24	75	2	5	4	7	18	1	23	8	34	15	21	22	42	23	7	22	117	8	116
2625_916567	18	19	2	0	75	20	19	19	19	20	22	33	18	18	19	18	18	0	25	2	1	3	1	15	63	6	13	19	23	74	1	4	3	6	17	0	22	7	33	14	20	21	41	22	6	21	116	7	115
2626_96512	131	132	115	113	188	133	132	132	132	133	135	80	131	131	132	131	131	113	138	115	114	116	114	128	110	119	126	132	136	121	114	117	116	119	130	113	135	120	80	107	133	134	154	135	119	134	5	120	4
2627_25691_8	18	19	2	0	75	20	19	19	19	20	22	33	18	18	19	18	18	0	25	2	1	3	1	15	63	6	13	19	23	74	1	4	3	6	17	0	22	7	33	14	20	21	41	22	6	21	116	7	115
2628_25750_1	19	20	3	1	76	21	20	20	20	21	23	34	19	19	20	19	19	1	26	3	2	4	2	16	64	7	14	20	24	75	2	5	4	7	18	1	23	8	34	15	21	22	42	23	7	22	117	8	116
2629_26016_2	21	22	5	3	78	23	22	22	22	23	25	36	21	21	22	21	21	3	28	5	4	6	4	18	64	9	16	22	26	77	4	7	6	9	16	3	25	10	36	13	23	24	42	25	5	24	119	10	118
2630_26016_3	19	20	3	1	76	21	20	20	20	21	23	34	19	19	20	19	19	1	26	3	2	4	2	16	64	7	14	20	24	75	2	5	4	7	16	1	23	8	34	15	21	22	42	23	7	22	117	8	116
2631_26016_7	19	20	3	1	76	21	20	20	20	21	23	34	19	19	20	19	19	1	26	3	2	4	2	16	64	7	14	20	24	75	2	5	4	7	16	1	23	8	34	15	21	22	42	23	7	22	117	8	116
2632_25691_7	18	19	2	0	75	20	19	19	19	20	22	33	18	18	19	18	18	0	25	2	1	3	1	15	63	6	13	19	23	74	1	4	3	6	17	0	22	7	33	14	20	21	41	22	6	21	116	7	115
2633_24812_2	6	7	26	24	63	8	7	7	7	8	10	57	6	6	7	6	6	24	9	24	25	27	25	37	83	28	37	7	11	98	25	26	25	28	37	24	10	29	57	36	42	7	25	6	26	7	138	29	137
2634_15827	2	3	22	20	59	4	3	3	3	4	6	53	2	2	3	2	2	20	9	22	21	23	21	35	83	26	33	3	7	94	21	24	23	26	37	20	6	27	53	34	40	5	25	6	26	5	136	27	135
2635_1284800	18	19	2	0	75	20	19	19	19	20	22	33	18	18	19	18	18	0	25	2	1	3	1	15	63	6	13	19	23	74	1	4	3	6	17	0	22	7	33	14	20	21	41	22	6	21	116	7	115
2636_1042969_1197	6	7	26	24	63	8	7	7	7	8	10	57	6	6	7	6	6	24	11	26	25	27	25	39	85	28	35	7	11	98	25	28	27	30	41	24	10	31	57	34	44	9	27	10	28	9	138	31	137
2638_24860_3	9	10	29	27	66	11	10	10	10	11	13	60	9	9	10	9	9	27	14	29	28	30	28	42	86	33	40	10	14	99	28	31	30	31	40	27	11	34	60	35	47	12	28	11	27	12	143	30	142
2639_24860_5	3	4	23	21	60	5	4	4	4	5	7	54	3	3	4	3	3	21	8	23	22	24	22	36	84	27	34	4	8	95	22	25	24	27	38	21	7	28	54	35	41	6	26	7	27	6	137	28	136
2642_24812_7	14	15	34	32	71	16	15	15	15	16	18	65	14	14	15	14	14	32	17	32	33	33	33	45	93	38	45	15	17	106	33	36	31	38	47	32	18	39	65	46	52	17	35	16	38	17	148	37	145
2733_AC30	33	32	53	51	78	35	32	32	32	31	31	84	33	33	32	33	33	51	40	53	52	54	52	66	114	57	64	34	38	125	52	55	54	57	68	51	37	58	84	65	71	34	56	37	57	36	167	58	166
2754_AC12	33	32	53	51	78	35	32	32	32	31	31	84	33	33	32	33	33	51	40	53	52	54	52	66	114	57	64	34	38	125	52	55	54	57	68	51	37	58	84	65	71	34	56	37	57	36	167	58	166
2755_1656_2	134	133	154	152	179	136	133	133	133	134	134	167	134	134	133	134	134	152	141	154	153	155	153	167	197	158	165	135	139	208	153	156	155	158	169	152	138	159	167	166	172	135	157	138	158	137	250	159	249
2756_AC29	33	32	53	51	78	35	32	32	32	31	31	84	33	33	32	33	33	51	40	53	52	54	52	66	114	57	64	34	38	125	52	55	54	57	68	51	37	58	84	65	71	34	56	37	57	36	167	58	166
2757_MDR_TJ	31	30	51	49	76	33	30	30	30	29	29	82	31	31	30	31	31	49	38	51	50	52	50	64	112	55	62	32	36	123	50	53	52	55	66	49	35	56	82	63	69	32	54	35	55	34	165	56	164
2758_MDR_ZJ06	35	34	55	53	80	37	34	34	34	33	33	86	35	35	34	35	35	53	42	55	54	56	54	68	116	59	66	36	40	127	54	57	56	59	70	53	39	60	86	67	73	36	58	39	59	38	169	60	168
2759_TCDC_AB0715	78	77	98	96	123	80	77	77	77	78	76	115	78	78	77	78	78	96	85	98	97	99	97	111	145	102	109	79	83	156	97	100	99	102	113	96	82	103	115	110	116	79	101	82	102	81	198	103	197
2760_TYTH_1	48	47	68	66	93	50	47	47	47	48	48	99	48	48	47	48	48	66	55	68	67	69	67	81	129	72	79	49	53	140	67	70	69	72	83	66	52	73	99	80	86	49	71	52	72	51	182	73	181
2761_BJAB07104	33	32	53	51	78	35	32	32	32	31	31	84	33	33	32	33	33	51	40	53	52	54	52	66	112	57	64	34	38	125	52	55	54	57	66	51	37	58	84	61	71	34	54	37	53	36	167	58	166
2762_BJAB0868	77	76	97	95	122	79	76	76	76	77	75	128	77	77	76	77	77	95	84	97	96	98	96	110	158	101	108	78	82	169	96	99	98	101	112	95	81	102	128	109	115	78	100	81	101	80	211	102	210
2763_ACICU	126	125	146	144	171	128	125	125	125	126	128	159	126	126	125	126	126	144	133	146	145	147	145	159	189	150	157	127	131	200	145	148	147	150	161	144	130	151	159	158	164	127	149	130	150	129	242	151	241
2764_NIPH_528	129	128	149	147	174	131	128	128	128	129	129	162	129	129	128	129	129	147	136	149	148	150	148	162	192	153	160	130	134	203	148	151	150	153	164	147	133	154	162	161	167	130	152	133	153	132	245	154	244
2767_6014059	46	45	66	64	91	48	45	45	45	46	46	97	46	46	45	46	46	64	53	66	65	67	65	79	127	70	77	47	51	138	65	68	67	70	81	64	50	71	97	78	84	47	69	50	70	49	180	71	179
2768_Ab11111	117	116	137	135	162	119	116	116	116	115	115	168	117	117	116	117	117	135	124	137	136	138	136	150	198	141	148	118	122	209	136	139	138	141	152	135	121	142	168	149	155	118	140	121	141	120	251	142	250
2769_NIPH_24	131	130	151	149	176	133	130	130	130	131	131	164	131	131	130	131	131	149	138	151	150	152	150	164	194	155	162	132	136	205	150	153	152	155	166	149	135	156	164	163	169	132	154	135	155	134	247	156	246
2770_NIPH_2061	40	39	60	58	85	42	39	39	39	38	38	91	40	40	39	40	40	58	47	60	59	61	59	73	121	64	71	41	45	132	59	62	61	64	75	58	44	65	91	72	78	41	63	44	64	43	174	65	173
2771_BIDMC_56	121	120	141	139	166	123	120	120	120	119	119	172	121	121	120	121	121	139	128	141	140	142	140	154	202	145	152	122	126	213	140	143	142	145	156	139	125	146	172	153	159	122	144	125	145	124	255	146	254
2772_WM99c	30	29	50	48	75	32	29	29	29	28	28	81	30	30	29	30	30	48	37	50	49	51	49	63	111	54	61	31	35	122	49	52	51	54	65	48	34	55	81	62	68	31	53	34	54	33	164	55	163
2773_AB210	78	77	98	96	123	80	77	77	77	78	76	115	78	78	77	78	78	96	85	98	97	99	97	111	145	102	109	79	83	156	97	100	99	102	113	96	82	103	115	110	116	79	101	82	102	81	198	103	197
2774_3990	126	125	146	144	171	128	125	125	125	126	128	159	126	126	125	126	126	144	133	146	145	147	145	159	189	150	157	127	131	200	145	148	147	150	161	144	130	151	159	158	164	127	149	130	150	129	242	151	241
2775_ABNIH2	30	29	50	48	75	32	29	29	29	30	30	81	30	30	29	30	30	48	37	50	49	51	49	63	111	54	61	31	35	122	49	52	51	54	65	48	34	55	81	62	68	31	53	34	54	33	164	55	163
2777_AB5711	183	182	203	201	228	185	182	182	182	183	183	216	183	183	182	183	183	201	190	203	202	204	202	216	246	207	214	184	188	257	202	205	204	207	218	201	187	208	216	215	221	184	206	187	207	186	299	208	298
2778_W6976	81	80	101	99	126	83	80	80	80	81	79	118	81	81	80	81	81	99	88	101	100	102	100	114	148	105	112	82	86	159	100	103	102	105	116	99	85	106	118	113	119	82	104	85	105	84	201	106	200
2779_W7282	81	80	101	99	126	83	80	80	80	81	79	118	81	81	80	81	81	99	88	101	100	102	100	114	148	105	112	82	86	159	100	103	102	105	116	99	85	106	118	113	119	82	104	85	105	84	201	106	200
2780_Naval_17	46	45	66	64	91	48	45	45	45	46	46	97	46	46	45	46	46	64	53	66	65	67	65	79	127	70	77	47	51	138	65	68	67	70	81	64	50	71	97	78	84	47	69	50	70	49	180	71	179
2781_OIFC189	31	30	51	49	76	33	30	30	30	29	29	82	31	31	30	31	31	49	38	51	50	52	50	64	112	55	62	32	36	123	50	53	52	55	66	49	35	56	82	63	69	32	54	35	55	34	165	56	164
2783_ZWS1122	33	32	53	51	78	35	32	32	32	31	31	84	33	33	32	33	33	51	40	53	52	54	52	66	114	57	64	34	38	125	52	55	54	57	68	51	37	58	84	65	71	34	56	37	57	36	167	58	166
2784_ZWS1219	33	32	53	51	78	35	32	32	32	31	31	84	33	33	32	33	33	51	40	53	52	54	52	66	114	57	64	34	38	125	52	55	54	57	68	51	37	58	84	65	71	34	56	37	57	36	167	58	166
2785_AB_1582_8	30	29	50	48	75	32	29	29	29	28	28	81	30	30	29	30	30	48	37	50	49	51	49	63	111	54	61	31	35	122	49	52	51	54	65	48	34	55	81	62	68	31	53	34	54	33	164	55	163
2786_AB_1595_8	33	32	53	51	78	35	32	32	32	31	29	84	33	33	32	33	33	51	40	53	52	54	52	66	114	57	64	34	38	125	52	55	54	57	68	51	37	58	84	65	71	34	56	37	57	36	167	58	166
2787_AB_1766_8	30	29	50	48	75	32	29	29	29	28	28	81	30	30	29	30	30	48	37	50	49	51	49	63	111	54	61	31	35	122	49	52	51	54	65	48	34	55	81	62	68	31	53	34	54	33	164	55	163
2789_AB_515_8	32	31	52	50	77	34	31	31	31	30	28	83	32	32	31	32	32	50	39	52	51	53	51	65	113	56	63	33	37	124	51	54	53	56	67	50	36	57	83	64	70	33	55	36	56	35	166	57	165
2790_AB_908_12	117	116	137	135	162	119	116	116	116	115	115	168	117	117	116	117	117	135	124	137	136	138	136	150	198	141	148	118	122	209	136	139	138	141	152	135	121	142	168	149	155	118	140	121	141	120	251	142	250
2791_AB_TG2022	48	47	68	66	93	50	47	47	47	48	50	99	48	48	47	48	48	66	55	68	67	69	67	81	129	72	79	49	53	140	67	70	69	72	83	66	52	73	99	80	86	49	71	52	72	51	182	73	181
2792_AB_TG2023	48	47	68	66	93	50	47	47	47	48	50	99	48	48	47	48	48	66	55	68	67	69	67	81	129	72	79	49	53	140	67	70	69	72	83	66	52	73	99	80	86	49	71	52	72	51	182	73	181
2793_AB_TG2026	30	29	50	48	75	32	29	29	29	28	28	81	30	30	29	30	30	48	37	50	49	51	49	63	111	54	61	31	35	122	49	52	51	54	65	48	34	55	81	62	68	31	53	34	54	33	164	55	163
2794_AB_TG2631	30	29	50	48	75	32	29	29	29	28	28	81	30	30	29	30	30	48	37	50	49	51	49	63	111	54	61	31	35	122	49	52	51	54	65	48	34	55	81	62	68	31	53	34	54	33	164	55	163
2795_AB_TG27323	30	29	50	48	75	32	29	29	29	28	28	81	30	30	29	30	30	48	37	50	49	51	49	63	111	54	61	31	35	122	49	52	51	54	65	48	34	55	81	62	68	31	53	34	54	33	164	55	163
2796_AB_TG27331	30	29	50	48	75	32	29	29	29	28	28	81	30	30	29	30	30	48	37	50	49	51	49	63	111	54	61	31	35	122	49	52	51	54	65	48	34	55	81	62	68	31	53	34	54	33	164	55	163
2797_AB_TG5064	48	47	68	66	93	50	47	47	47	48	50	99	48	48	47	48	48	66	55	68	67	69	67	81	129	72	79	49	53	140	67	70	69	72	83	66	52	73	99	80	86	49	71	52	72	51	182	73	181
2799_AB_2009_04_02_7	117	116	137	135	162	119	116	116	116	115	115	168	117	117	116	117	117	135	124	137	136	138	136	150	198	141	148	118	122	209	136	139	138	141	152	135	121	142	168	149	155	118	140	121	141	120	251	142	250
2800_AB_908_14_7	132	131	152	150	177	134	131	131	131	132	132	165	132	132	131	132	132	150	139	152	151	153	151	165	195	156	163	133	137	206	151	154	153	156	167	150	136	157	165	164	170	133	155	136	156	135	248	157	247
2801_AB_909_05	39	38	59	57	84	41	38	38	38	37	37	90	39	39	38	39	39	57	46	59	58	60	58	72	120	63	70	40	44	131	58	61	60	63	74	57	43	64	90	71	77	40	62	43	63	42	173	64	172
2802_AB_909_14_7	66	65	86	84	111	68	65	65	65	64	66	117	66	66	65	66	66	84	73	86	85	87	85	99	145	90	97	67	71	156	85	88	87	90	101	84	70	91	117	98	104	67	89	70	90	69	200	91	199
2803_AB_TG27327	30	29	50	48	75	32	29	29	29	28	28	81	30	30	29	30	30	48	37	50	49	51	49	63	111	54	61	31	35	122	49	52	51	54	65	48	34	55	81	62	68	31	53	34	54	33	164	55	163
2804_AB_TG27335	30	29	50	48	75	32	29	29	29	28	28	81	30	30	29	30	30	48	37	50	49	51	49	63	111	54	61	31	35	122	49	52	51	54	65	48	34	55	81	62	68	31	53	34	54	33	164	55	163
2805_OIFC180	45	44	65	63	90	47	44	44	44	45	45	96	45	45	44	45	45	63	52	65	64	66	64	78	126	69	76	46	50	137	64	67	66	69	80	63	49	70	96	77	83	46	68	49	69	48	179	70	178
2806_AB_2008_23_07_01_7	30	29	50	48	75	32	29	29	29	28	28	81	30	30	29	30	30	48	37	50	49	51	49	63	111	54	61	31	35	122	49	52	51	54	65	48	34	55	81	62	68	31	53	34	54	33	164	55	163
2807_Naval_113	31	30	51	49	76	33	30	30	30	29	29	82	31	31	30	31	31	49	38	51	50	52	50	64	112	55	62	32	36	123	50	53	52	55	66	49	35	56	82	63	69	32	54	35	55	34	165	56	164
2808_53264	34	33	54	52	79	36	33	33	33	32	32	85	34	34	33	34	34	52	41	54	53	55	53	67	115	58	65	35	39	126	53	56	55	58	69	52	38	59	85	66	72	35	57	38	58	37	168	57	167
2809_OIFC338	130	129	150	148	175	132	129	129	129	130	130	163	130	130	129	130	130	148	137	150	149	151	149	163	193	154	161	131	135	204	149	152	151	154	165	148	134	155	163	162	168	131	153	134	154	133	246	155	245
2810_AB1H8	33	32	53	51	78	35	32	32	32	31	31	84	33	33	32	33	33	51	40	53	52	54	52	66	114	57	64	34	38	125	52	55	54	57	68	51	37	58	84	65	71	34	56	37	57	36	167	58	166
2811_ABNIH22	30	29	50	48	75	32	29	29	29	30	30	81	30	30	29	30	30	48	37	50	49	51	49	63	111	54	61	31	35	122	49	52	51	54	65	48	34	55	81	62	68	31	53	34	54	33	164	55	163
2812_ABNIH23	30	29	50	48	75	32	29	29	29	30	30	81	30	30	29	30	30	48	37	50	49	51	49	63	111	54	61	31	35	122	49	52	51	54	65	48	34	55	81	62	68	31	53	34	54	33	164	55	163
2813_ABNIH13	30	29	50	48	75	32	29	29	29	30	30	81	30	30	29	30	30	48	37	50	49	51	49	63	111	54	61	31	35	122	49	52	51	54	65	48	34	55	81	62	68	31	53	34	54	33	164	55	163
2814_ABNIH26	30	29	50	48	75	32	29	29	29	30	30	81	30	30	29	30	30	48	37	50	49	51	49	63	111	54	61	31	35	122	49	52	51	54	65	48	34	55	81	62	68	31	53	34	54	33	164	55	163
2815_ABNIH14	30	29	50	48	75	32	29	29	29	30	30	81	30	30	29	30	30	48	37	50	49	51	49	63	111	54	61	31	35	122	49	52	51	54	65	48	34	55	81	62	68	31	53	34	54	33	164	55	163
2816_ABNIH15	30	29	50	48	75	32	29	29	29	30	30	81	30	30	29	30	30	48	37	50	49	51	49	63	111	54	61	31	35	122	49	52	51	54	65	48	34	55	81	62	68	31	53	34	54	33	164	55	163
2817_ABNIH16	30	29	50	48	75	32	29	29	29	30	30	81	30	30	29	30	30	48	37	50	49	51	49	63	111	54	61	31	35	122	49	52	51	54	65	48	34	55	81	62	68	31	53	34	54	33	164	55	163
2818_ABNIH17	30	29	50	48	75	32	29	29	29	30	30	81	30	30	29	30	30	48	37	50	49	51	49	63	111	54	61	31	35	122	49	52	51	54	65	48	34	55	81	62	68	31	53	34	54	33	164	55	163
2819_ABNIH20	31	30	51	49	76	33	30	30	30	31	31	82	31	31	30	31	31	49	38	51	50	52	50	64	112	55	62	32	36	123	50	53	52	55	66	49	35	56	82	63	69	32	54	35	55	34	165	56	164
2820_ABNIH24	30	29	50	48	75	32	29	29	29	30	30	81	30	30	29	30	30	48	37	50	49	51	49	63	111	54	61	31	35	122	49	52	51	54	65	48	34	55	81	62	68	31	53	34	54	33	164	55	163
2821_48055	33	32	53	51	78	35	32	32	32	31	31	84	33	33	32	33	33	51	40	53	52	54	52	66	114	57	64	34	38	125	52	55	54	57	68	51	37	58	84	65	71	34	56	37	57	36	167	58	166
2824_TG22192	48	47	68	66	93	50	47	47	47	48	50	99	48	48	47	48	48	66	55	68	67	69	67	81	129	72	79	49	53	140	67	70	69	72	83	66	52	73	99	80	86	49	71	52	72	51	182	73	181
2825_TG22202	30	29	50	48	75	32	29	29	29	28	28	81	30	30	29	30	30	48	37	50	49	51	49	63	111	54	61	31	35	122	49	52	51	54	65	48	34	55	81	62	68	31	53	34	54	33	164	55	163
2826_TG22212	408	407	428	426	443	410	407	407	407	408	410	459	408	408	407	408	408	426	415	428	427	429	427	441	489	432	439	409	413	500	427	430	429	432	443	426	412	433	459	440	446	409	431	412	432	411	542	433	541
2827_TG27299	32	31	52	50	77	34	31	31	31	30	28	83	32	32	31	32	32	50	39	52	51	53	51	65	113	56	63	33	37	124	51	54	53	56	67	50	36	57	83	64	70	33	55	36	56	35	166	57	165
2828_TG27315	30	29	50	48	75	32	29	29	29	28	28	81	30	30	29	30	30	48	37	50	49	51	49	63	111	54	61	31	35	122	49	52	51	54	65	48	34	55	81	62	68	31	53	34	54	33	164	55	163
2829_TG27319	30	29	50	48	75	32	29	29	29	28	28	81	30	30	29	30	30	48	37	50	49	51	49	63	111	54	61	31	35	122	49	52	51	54	65	48	34	55	81	62	68	31	53	34	54	33	164	55	163
2830_TG27371	30	29	50	48	75	32	29	29	29	28	28	81	30	30	29	30	30	48	37	50	49	51	49	63	111	54	61	31	35	122	49	52	51	54	65	48	34	55	81	62	68	31	53	34	54	33	164	55	163
2831_TG27379	30	29	50	48	75	32	29	29	29	28	28	81	30	30	29	30	30	48	37	50	49	51	49	63	111	54	61	31	35	122	49	52	51	54	65	48	34	55	81	62	68	31	53	34	54	33	164	55	163
2832_TG27383	30	29	50	48	75	32	29	29	29	28	28	81	30	30	29	30	30	48	37	50	49	51	49	63	111	54	61	31	35	122	49	52	51	54	65	48	34	55	81	62	68	31	53	34	54	33	164	55	163
2833_TG27407	30	29	50	48	75	32	29	29	29	28	28	81	30	30	29	30	30	48	37	50	49	51	49	63	111	54	61	31	35	122	49	52	51	54	65	48	34	55	81	62	68	31	53	34	54	33	164	55	163
2834_TG27411	30	29	50	48	75	32	29	29	29	28	28	81	30	30	29	30	30	48	37	50	49	51	49	63	111	54	61	31	35	122	49	52	51	54	65	48	34	55	81	62	68	31	53	34	54	33	164	55	163
2835_TG15239	30	29	50	48	75	32	29	29	29	30	30	81	30	30	29	30	30	48	37	50	49	51	49	63	111	54	61	31	35	122	49	52	51	54	65	48	34	55	81	62	68	31	53	34	54	33	164	55	163
2836_TG15238	30	29	50	48	75	32	29	29	29	30	30	81	30	30	29	30	30	48	37	50	49	51	49	63	111	54	61	31	35	122	49	52	51	54	65	48	34	55	81	62	68	31	53	34	54	33	164	55	163
2837_TG15233	30	29	50	48	75	32	29	29	29	30	30	81	30	30	29	30	30	48	37	50	49	51	49	63	111	54	61	31	35	122	49	52	51	54	65	48	34	55	81	62	68	31	53	34	54	33	164	55	163
2838_TG15236	30	29	50	48	75	32	29	29	29	30	30	81	30	30	29	30	30	48	37	50	49	51	49	63	111	54	61	31	35	122	49	52	51	54	65	48	34	55	81	62	68	31	53	34	54	33	164	55	163
2839_TG15237	29	28	49	47	74	31	28	28	28	29	29	80	29	29	28	29	29	47	36	49	48	50	48	62	110	53	60	30	34	121	48	51	50	53	64	47	33	54	80	61	67	30	52	33	53	32	163	54	162
2840_TG2012	48	47	68	66	93	50	47	47	47	48	50	99	48	48	47	48	48	66	55	68	67	69	67	81	129	72	79	49	53	140	67	70	69	72	83	66	52	73	99	80	86	49	71	52	72	51	182	73	181
2841_TG2013	30	29	50	48	75	32	29	29	29	28	28	81	30	30	29	30	30	48	37	50	49	51	49	63	111	54	61	31	35	122	49	52	51	54	65	48	34	55	81	62	68	31	53	34	54	33	164	55	163
2842_TG2014	30	29	50	48	75	32	29	29	29	28	28	81	30	30	29	30	30	48	37	50	49	51	49	63	111	54	61	31	35	122	49	52	51	54	65	48	34	55	81	62	68	31	53	34	54	33	164	55	163
2843_TG22110	408	407	428	426	443	410	407	407	407	408	410	459	408	408	407	408	408	426	415	428	427	429	427	441	489	432	439	409	413	500	427	430	429	432	443	426	412	433	459	440	446	409	431	412	432	411	542	433	541
2844_Perm	37	36	57	55	82	39	36	36	36	35	35	88	37	37	36	37	37	55	44	57	56	58	56	70	118	61	68	38	42	129	56	59	58	61	72	55	41	62	88	69	75	38	60	41	61	40	171	62	170
2845_DU202	134	133	154	152	179	136	133	133	133	134	134	167	134	134	133	134	134	152	141	154	153	155	153	167	197	158	165	135	139	208	153	156	155	158	169	152	138	159	167	166	172	135	157	138	158	137	250	159	249
2846_MRY09_0642	32	31	52	50	77	34	31	31	31	30	30	83	32	32	31	32	32	50	39	52	51	53	51	65	113	56	63	33	37	124	51	54	53	56	67	50	36	57	83	64	70	33	55	36	56	35	166	57	165
2847_MRY10_0558	35	34	55	53	80	37	34	34	34	33	33	86	35	35	34	35	35	53	42	55	54	56	54	68	116	59	66	36	40	127	54	57	56	59	70	53	39	60	86	67	73	36	58	39	59	38	169	60	168
2848_MRY12_0277	32	31	52	50	77	34	31	31	31	30	30	83	32	32	31	32	32	50	39	52	51	53	51	65	113	56	63	33	37	124	51	54	53	56	67	50	36	57	83	64	70	33	55	36	56	35	166	57	165
2849_UH0207	41	40	61	59	86	43	40	40	40	39	39	92	41	41	40	41	41	59	48	61	60	62	60	74	118	65	72	42	46	131	60	63	62	63	72	59	43	66	92	67	79	42	60	45	59	44	175	66	174
2850_UH0807	131	130	151	149	176	133	130	130	130	131	131	164	131	131	130	131	131	149	138	151	150	152	150	164	194	155	162	132	136	205	150	153	152	155	166	149	135	156	164	163	169	132	154	135	155	134	247	156	246
2851_UH1007	31	30	51	49	76	33	30	30	30	29	29	82	31	31	30	31	31	49	38	51	50	52	50	64	112	55	62	32	36	123	50	53	52	55	66	49	35	56	82	63	69	32	54	35	55	34	165	56	164
2852_UH10007	31	30	51	49	76	33	30	30	30	29	29	82	31	31	30	31	31	49	38	51	50	52	50	64	112	55	62	32	36	123	50	53	52	55	66	49	35	56	82	63	69	32	54	35	55	34	165	56	164
2853_UH0707	131	130	151	149	176	133	130	130	130	131	131	164	131	131	130	131	131	149	138	151	150	152	150	164	194	155	162	132	136	205	150	153	152	155	166	149	135	156	164	163	169	132	154	135	155	134	247	156	246
2854_UH10107	30	29	50	48	75	32	29	29	29	28	28	81	30	30	29	30	30	48	37	50	49	51	49	63	111	54	61	31	35	122	49	52	51	54	65	48	34	55	81	62	68	31	53	34	54	33	164	55	163
2855_UH10707	131	130	151	149	176	133	130	130	130	131	131	164	131	131	130	131	131	149	138	151	150	152	150	164	194	155	162	132	136	205	150	153	152	155	166	149	135	156	164	163	169	132	154	135	155	134	247	156	246
2856_UH11608	32	31	52	50	77	34	31	31	31	30	30	83	32	32	31	32	32	50	39	52	51	53	51	65	113	56	63	33	37	124	51	54	53	56	67	50	36	57	83	64	70	33	55	36	56	35	166	57	165
2857_UH12308	30	29	50	48	75	32	29	29	29	28	28	81	30	30	29	30	30	48	37	50	49	51	49	63	111	54	61	31	35	122	49	52	51	54	65	48	34	55	81	62	68	31	53	34	54	33	164	55	163
2858_UH12408	30	29	50	48	75	32	29	29	29	28	28	81	30	30	29	30	30	48	37	50	49	51	49	63	111	54	61	31	35	122	49	52	51	54	65	48	34	55	81	62	68	31	53	34	54	33	164	55	163
2859_UH12808	30	29	50	48	75	32	29	29	29	28	28	81	30	30	29	30	30	48	37	50	49	51	49	63	111	54	61	31	35	122	49	52	51	54	65	48	34	55	81	62	68	31	53	34	54	33	164	55	163
2860_UH13908	32	31	52	50	77	34	31	31	31	30	30	83	32	32	31	32	32	50	39	52	51	53	51	65	113	56	63	33	37	124	51	54	53	56	67	50	36	57	83	64	70	33	55	36	56	35	166	57	165
2861_UH14508	30	29	50	48	75	32	29	29	29	28	28	81	30	30	29	30	30	48	37	50	49	51	49	63	111	54	61	31	35	122	49	52	51	54	65	48	34	55	81	62	68	31	53	34	54	33	164	55	163
2862_UH15208	30	29	50	48	75	32	29	29	29	28	28	81	30	30	29	30	30	48	37	50	49	51	49	63	111	54	61	31	35	122	49	52	51	54	65	48	34	55	81	62	68	31	53	34	54	33	164	55	163
2863_UH16008	30	29	50	48	75	32	29	29	29	28	28	81	30	30	29	30	30	48	37	50	49	51	49	63	111	54	61	31	35	122	49	52	51	54	65	48	34	55	81	62	68	31	53	34	54	33	164	55	163
2864_UH16108	30	29	50	48	75	32	29	29	29	28	28	81	30	30	29	30	30	48	37	50	49	51	49	63	111	54	61	31	35	122	49	52	51	54	65	48	34	55	81	62	68	31	53	34	54	33	164	55	163
2865_UH18608	32	31	52	50	77	34	31	31	31	30	30	83	32	32	31	32	32	50	39	52	51	53	51	65	113	56	63	33	37	124	51	54	53	56	67	50	36	57	83	64	70	33	55	36	56	35	166	57	165
2866_UH19908	30	29	50	48	75	32	29	29	29	28	28	81	30	30	29	30	30	48	37	50	49	51	49	63	111	54	61	31	35	122	49	52	51	54	65	48	34	55	81	62	68	31	53	34	54	33	164	55	163
2867_UH20108	34	33	54	52	79	36	33	33	33	32	32	85	34	34	33	34	34	52	41	54	53	55	53	67	115	58	65	35	39	126	53	56	55	58	69	52	38	59	85	66	72	35	57	38	58	37	168	59	167
2869_UH2307	33	32	53	51	78	35	32	32	32	31	31	84	33	33	32	33	33	51	40	53	52	54	52	66	114	57	64	34	38	125	52	55	54	57	68	51	37	58	84	65	71	34	56	37	57	36	167	58	166
2870_UH8107	30	29	50	48	75	32	29	29	29	28	28	81	30	30	29	30	30	48	37	50	49	51	49	63	111	54	61	31	35	122	49	52	51	54	65	48	34	55	81	62	68	31	53	34	54	33	164	55	163
2871_UH8407	30	29	50	48	75	32	29	29	29	28	28	81	30	30	29	30	30	48	37	50	49	51	49	63	111	54	61	31	35	122	49	52	51	54	65	48	34	55	81	62	68	31	53	34	54	33	164	55	163
2872_UH8707	30	29	50	48	75	32	29	29	29	28	28	81	30	30	29	30	30	48	37	50	49	51	49	63	111	54	61	31	35	122	49	52	51	54	65	48	34	55	81	62	68	31	53	34	54	33	164	55	163
2873_UH8807	32	31	52	50	77	34	31	31	31	30	30	83	32	32	31	32	32	50	39	52	51	53	51	65	113	56	63	33	37	124	51	54	53	56	67	50	36	57	83	64	70	33	55	36	56	35	166	57	165
2874_UH9007	31	30	51	49	76	33	30	30	30	29	29	82	31	31	30	31	31	49	38	51	50	52	50	64	112	55	62	32	36	123	50	53	52	55	66	49	35	56	82	63	69	32	54	35	55	34	165	56	164
2875_UH9707	30	29	50	48	75	32	29	29	29	28	28	81	30	30	29	30	30	48	37	50	49	51	49	63	111	54	61	31	35	122	49	52	51	54	65	48	34	55	81	62	68	31	53	34	54	33	164	55	163
2876_UH9907	30	29	50	48	75	32	29	29	29	28	28	81	30	30	29	30	30	48	37	50	49	51	49	63	111	54	61	31	35	122	49	52	51	54	65	48	34	55	81	62	68	31	53	34	54	33	164	55	163
2877_UH2907	131	130	151	149	176	133	130	130	130	131	131	164	131	131	130	131	131	149	138	151	150	152	150	164	194	155	162	132	136	205	150	153	152	155	166	149	135	156	164	163	169	132	154	135	155	134	247	156	246
2878_UH2707	131	130	151	149	176	133	130	130	130	131	131	164	131	131	130	131	131	149	138	151	150	152	150	164	194	155	162	132	136	205	150	153	152	155	166	149	135	156	164	163	169	132	154	135	155	134	247	156	246
2879_UH9907	30	29	50	48	75	32	29	29	29	28	28	81	30	30	29	30	30	48	37	50	49	51	49	63	111	54	61	31	35	122	49	52	51	54	65	48	34	55	81	62	68	31	53	34	54	33	164	55	163
2880_UH10707	131	130	151	149	176	133	130	130	130	131	131	164	131	131	130	131	131	149	138	151	150	152	150	164	194	155	162	132	136	205	150	153	152	155	166	149	135	156	164	163	169	132	154	135	155	134	247	156	246
2881_UH5307	30	29	50	48	75	32	29	29	29	28	28	81	30	30	29	30	30	48	37	50	49	51	49	63	111	54	61	31	35	122	49	52	51	54	65	48	34	55	81	62	68	31	53	34	54	33	164	55	163
2882_UH5707	36	35	56	54	81	38	35	35	35	34	34	87	36	36	35	36	36	54	43	56	55	57	55	69	117	60	67	37	41	128	55	58	57	60	71	54	40	61	87	68	74	37	59	40	60	39	170	61	169
2883_UH6107	58	57	78	76	103	60	57	57	57	56	56	109	58	58	57	58	58	76	65	78	77	79	77	91	137	82	89	59	63	150	77	80	79	82	91	76	62	83	109	86	96	59	79	62	78	61	192	83	191
2884_UH6207	33	32	53	51	78	35	32	32	32	31	31	84	33	33	32	33	33	51	40	53	52	54	52	66	114	57	64	34	38	125	52	55	54	57	68	51	37	58	84	65	71	34	56	37	57	36	167	58	166
2885_UH7707	132	131	152	150	177	134	131	131	131	132	132	165	132	132	131	132	132	150	139	152	151	153	151	165	195	156	163	133	137	206	151	154	153	156	167	150	136	157	165	164	170	133	155	136	156	135	248	157	247
2886_UH7807	31	30	51	49	76	33	30	30	30	29	29	82	31	31	30	31	31	49	38	51	50	52	50	64	112	55	62	32	36	123	50	53	52	55	66	49	35	56	82	63	69	32	54	35	55	34	165	56	164
2887_CI77	31	30	51	49	76	33	30	30	30	29	29	82	31	31	30	31	31	49	38	51	50	52	50	64	112	55	62	32	36	123	50	53	52	55	66	49	35	56	82	63	69	32	54	35	55	34	165	56	164
2888_UH2107	31	30	51	49	76	33	30	30	30	29	29	82	31	31	30	31	31	49	38	51	50	52	50	64	110	55	62	32	36	123	50	53	52	55	66	49	35	56	82	61	69	32	52	35	53	34	165	56	164
2889_UH3807	33	32	53	51	78	35	32	32	32	31	31	84	33	33	32	33	33	51	40	53	52	54	52	66	114	57	64	34	38	125	52	55	54	57	68	51	37	58	84	65	71	34	56	37	57	36	167	58	166
2890_1247182	42	41	62	60	87	44	41	41	41	40	42	93	42	42	41	42	42	60	49	62	61	63	61	75	123	66	73	43	47	134	61	64	63	66	77	60	46	67	93	74	80	43	65	46	66	45	176	67	175
2891_1046051	32	31	52	50	77	34	31	31	31	30	32	83	32	32	31	32	32	50	39	52	51	53	51	65	113	56	63	33	37	124	51	54	53	56	67	50	36	57	83	64	70	33	55	36	56	35	166	57	165
2892_1036938	33	32	53	51	78	35	32	32	32	31	33	84	33	33	32	33	33	51	40	53	50	54	52	66	114	57	64	34	38	123	52	53	54	55	68	51	37	58	84	65	71	34	56	37	57	36	167	58	166
2893_1051176	34	33	54	52	79	36	33	33	33	32	32	85	34	34	33	34	34	52	39	54	53	55	53	67	115	56	65	35	39	126	53	54	55	56	67	52	38	57	85	66	70	33	57	36	56	35	166	59	167
2894_58452	57	56	77	75	102	59	56	56	56	55	57	108	57	57	56	57	57	75	64	75	76	78	76	88	134	81	88	58	62	149	76	79	76	81	90	75	61	82	108	89	95	58	78	59	81	60	189	80	188
2895_532413	34	33	54	52	79	36	33	33	33	32	34	85	34	34	33	34	34	52	41	52	53	55	53	65	113	58	65	35	39	126	53	56	53	58	67	52	38	59	85	66	72	35	55	36	58	37	168	57	165
2896_1277411	32	31	52	50	77	34	31	31	31	30	30	83	32	32	31	32	32	50	39	52	51	53	51	65	113	56	63	33	37	124	51	54	53	56	67	50	36	57	83	64	70	33	55	36	54	35	166	57	165
2897_1440750	32	31	52	50	77	34	31	31	31	30	30	83	32	32	31	32	32	50	39	52	51	53	51	65	113	56	63	33	37	124	51	54	53	56	67	50	36	57	83	64	70	33	55	36	56	35	166	57	165
2898_1526966	35	34	55	53	80	37	34	34	34	33	35	86	35	35	34	35	35	53	38	53	54	54	54	66	114	57	66	36	40	127	54	55	52	57	66	53	39	58	86	67	71	34	56	35	57	36	167	58	166
2899_1291820	32	31	52	50	77	34	31	31	31	30	30	83	32	32	31	32	32	50	37	52	51	53	51	65	113	54	63	33	37	124	51	52	53	54	65	50	36	55	83	64	68	31	55	34	54	33	164	57	165
2900_1552865	46	45	66	64	91	48	45	45	45	44	44	97	46	46	45	46	46	64	49	66	65	67	65	79	123	68	77	47	51	136	65	66	67	66	77	64	48	69	97	74	82	45	65	46	64	47	178	67	179
2901_323408	42	41	62	60	87	44	41	41	41	40	40	93	42	42	41	42	42	60	49	60	61	63	61	73	117	66	73	43	47	132	61	64	61	64	71	60	44	67	93	68	80	43	59	42	60	45	176	63	173
2902_1552389	44	43	64	62	89	46	43	43	43	42	42	95	44	44	43	44	44	62	49	60	63	65	63	75	123	66	75	45	49	136	63	64	63	64	75	62	48	67	95	76	80	43	63	40	66	45	176	65	175
2903_1488685	45	44	65	63	90	47	44	44	44	43	43	96	45	45	44	45	45	63	52	61	64	66	64	74	120	69	76	46	50	133	64	67	64	65	72	63	47	70	96	71	81	46	60	45	63	48	179	68	176
2904_825610	43	42	63	61	88	45	42	42	42	41	41	94	43	43	42	43	43	61	48	61	62	64	62	74	120	67	74	44	48	133	62	65	62	65	74	61	45	68	94	73	81	44	62	45	65	46	177	66	174
2905_1207552	37	36	57	55	82	39	36	36	36	35	37	88	37	37	36	37	37	55	40	55	56	58	56	68	116	59	68	38	42	129	56	57	56	59	68	55	41	60	88	69	73	36	58	37	59	38	169	60	168
2906_273929	38	37	58	56	83	40	37	37	37	38	38	89	38	38	37	38	38	56	43	56	57	59	57	69	113	60	69	39	43	130	57	58	57	60	69	56	42	61	89	68	74	37	57	38	58	39	168	61	169
2907_23671	41	40	61	59	86	43	40	40	40	39	41	92	41	41	40	41	41	59	46	59	60	62	60	72	116	63	72	42	46	133	60	61	60	63	72	59	45	64	92	71	77	40	60	39	61	42	171	60	172
2908_145660	42	41	62	60	87	44	41	41	41	40	40	93	42	42	41	42	42	60	45	62	61	63	61	75	121	64	73	43	47	134	61	60	63	64	75	60	46	65	93	74	78	41	65	44	64	43	172	67	175
2909_339786	34	33	54	52	79	36	33	33	33	32	32	85	34	34	33	34	34	52	39	54	53	55	53	67	115	58	65	35	39	126	53	56	55	58	69	52	38	59	85	66	72	35	57	38	58	37	168	59	167
2910_70136	38	37	58	56	83	40	37	37	37	36	36	89	38	38	37	38	38	56	45	54	57	59	57	69	117	62	69	39	43	130	57	60	57	60	71	56	42	63	89	70	76	39	57	38	62	41	172	61	169
2911_730795	39	38	59	57	84	41	38	38	38	37	37	90	39	39	38	39	39	57	44	59	58	60	58	72	116	63	70	40	44	129	58	61	60	61	70	57	41	64	90	65	77	40	58	43	57	42	173	64	172
2912_1428368	32	31	52	50	77	34	31	31	31	30	30	83	32	32	31	32	32	50	39	52	51	53	51	65	113	56	63	33	37	124	51	54	53	56	67	50	36	57	83	64	70	33	55	36	56	35	166	57	165
2913_11126	40	39	60	58	85	42	39	39	39	38	38	91	40	40	39	40	40	58	45	60	59	61	59	73	117	62	71	41	45	130	59	60	61	60	69	58	42	63	91	66	76	39	59	40	56	41	172	61	173
2914_45002_6	61	60	81	79	106	63	60	60	60	59	59	112	61	61	60	61	61	79	68	77	80	82	80	90	136	85	92	62	66	149	80	83	80	81	88	79	63	86	112	87	97	62	76	59	79	64	195	80	192
2915_45002_7	37	36	57	55	82	39	36	36	36	35	35	88	37	37	36	37	37	55	42	55	56	58	56	68	116	59	68	38	42	129	56	57	56	59	68	55	41	60	88	69	73	36	58	37	59	38	169	60	168
2916_45002_8	33	32	53	51	78	35	32	32	32	31	31	84	33	33	32	33	33	51	40	53	52	54	52	66	114	57	64	34	38	125	52	55	54	57	68	51	37	58	84	65	71	34	56	37	57	36	167	58	166
2917_45002_5	45	44	65	63	90	47	44	44	44	43	43	96	45	45	44	45	45	63	50	61	64	66	64	74	120	69	76	46	50	133	64	67	64	65	72	63	47	70	96	71	81	46	60	45	63	48	179	68	176
2918_45002_10	45	44	65	63	90	47	44	44	44	43	43	96	45	45	44	45	45	63	50	61	64	64	64	74	124	69	76	46	50	135	64	67	62	67	76	63	49	70	96	77	81	46	64	45	69	48	179	66	176
2919_45002_3	53	52	73	71	98	55	52	52	52	51	51	104	53	53	52	53	53	71	56	69	72	72	72	84	126	75	84	54	58	143	72	73	70	71	82	71	55	76	104	81	89	52	68	51	71	54	183	74	184
2920_45002_4	36	35	56	54	81	38	35	35	35	34	34	87	36	36	35	36	36	54	41	56	55	57	55	69	117	58	67	37	41	128	55	56	57	58	69	54	40	59	87	68	72	35	59	38	58	37	168	61	169
2928_1539026	41	40	61	59	86	43	40	40	40	39	39	92	41	41	40	41	41	59	44	59	60	62	60	74	116	63	72	42	46	131	60	61	62	59	72	59	43	64	92	69	77	40	58	41	57	42	171	66	174
2929_45057_1	36	35	56	54	81	38	35	35	35	34	34	87	36	36	35	36	36	54	37	56	55	55	55	69	117	58	67	37	41	128	55	56	55	58	69	54	40	59	87	68	72	35	59	38	58	37	168	61	169
2930_45002_9	49	48	69	67	96	51	48	48	48	49	47	100	49	49	48	49	49	67	52	69	68	68	68	82	128	71	80	50	54	141	68	69	68	71	82	67	53	72	100	79	85	48	70	51	69	50	181	72	182
2931_1146103	37	36	57	55	82	39	36	36	36	35	35	88	37	37	36	37	37	55	44	53	56	58	56	68	116	61	68	38	42	129	56	59	56	59	70	55	41	62	88	69	75	38	56	37	61	40	171	60	168
2932_1276470_132	40	39	60	58	85	42	39	39	39	38	38	89	40	40	39	40	40	58	47	60	59	61	59	73	115	64	71	41	45	128	59	62	61	62	71	58	42	65	89	66	78	41	59	44	58	43	172	65	171
2933_LY3	33	32	53	51	78	35	32	32	32	31	31	84	33	33	32	33	33	51	40	53	52	54	52	66	114	57	64	34	38	125	52	55	54	57	68	51	37	58	84	65	71	34	56	37	57	36	167	58	166
2934_LY6	108	107	128	126	153	110	107	107	107	108	110	159	108	108	107	108	108	126	115	128	127	129	127	141	189	132	139	109	113	200	127	130	129	132	143	126	112	133	159	140	146	109	131	112	132	111	242	133	241
2936_LY9	34	33	54	52	79	36	33	33	33	32	32	85	34	34	33	34	34	52	41	54	53	55	53	67	115	58	65	35	39	126	53	56	55	58	69	52	38	59	85	66	72	35	57	38	58	37	168	59	167
2937_LY8	108	107	128	126	153	110	107	107	107	108	110	159	108	108	107	108	108	126	115	128	127	129	127	141	189	132	139	109	113	200	127	130	129	132	143	126	112	133	159	140	146	109	131	112	132	111	242	133	241
2938_LY4	33	32	53	51	78	35	32	32	32	31	31	84	33	33	32	33	33	51	40	53	52	54	52	66	114	57	64	34	38	125	52	55	54	57	68	51	37	58	84	65	71	34	56	37	57	36	167	58	166
2939_LY5	34	33	54	52	79	36	33	33	33	32	32	85	34	34	33	34	34	52	41	54	53	55	53	67	115	58	65	35	39	126	53	56	55	58	69	52	38	59	85	66	72	35	57	38	58	37	168	59	167
2940_TCM206	91	90	111	109	136	93	90	90	90	89	93	142	91	91	90	91	91	109	98	111	110	112	110	124	172	115	122	92	96	183	110	113	112	115	126	109	95	116	142	123	129	92	114	95	115	94	225	116	224
2941_T25	33	32	53	51	78	35	32	32	32	31	31	84	33	33	32	33	33	51	40	53	52	54	52	66	114	57	64	34	38	125	52	55	54	57	68	51	37	58	84	65	71	34	56	37	57	36	167	58	166
2942_341	59	58	79	77	104	61	58	58	58	59	59	110	59	59	58	59	59	77	66	79	78	80	78	92	140	83	90	60	64	151	78	81	80	83	94	77	63	84	110	91	97	60	82	63	83	62	193	84	192
3063_NCGM_237	120	119	140	138	165	122	119	119	119	120	120	153	120	120	119	120	120	138	127	140	139	141	139	153	183	144	151	121	125	194	139	142	141	144	155	138	124	145	153	152	158	121	143	124	144	123	236	145	235
3065_CSO1	34	33	54	52	79	36	33	33	33	32	32	85	34	34	33	34	34	52	41	54	53	55	53	67	115	58	65	35	39	126	53	56	55	58	69	52	38	59	85	66	72	35	57	38	58	37	168	59	167
3066_CR17	33	32	53	51	78	35	32	32	32	31	31	84	33	33	32	33	33	51	40	53	52	54	52	66	114	57	64	34	38	125	52	55	54	57	68	51	37	58	84	65	71	34	56	37	57	36	167	58	166
3071_XH386	32	31	52	50	77	34	31	31	31	30	30	83	32	32	31	32	32	50	39	52	51	53	51	65	113	56	63	33	37	124	51	54	53	56	67	50	36	57	83	64	70	33	55	36	56	35	166	57	165
3073_KBN10P02143	54	53	74	72	99	56	53	53	53	52	52	105	54	54	53	54	54	72	61	74	73	75	73	87	135	78	85	55	59	146	73	76	75	78	89	72	58	79	105	86	92	55	77	58	78	57	188	79	187
3170_YU_R612	55	54	75	73	100	57	54	54	54	53	53	106	55	55	54	55	55	73	62	75	74	76	74	88	136	79	86	56	60	147	74	77	76	79	90	73	59	80	106	87	93	56	78	59	79	58	189	80	188
3171_XH860	108	107	128	126	153	110	107	107	107	108	110	159	108	108	107	108	108	126	115	128	127	129	127	141	189	132	139	109	113	200	127	130	129	132	143	126	112	133	159	140	146	109	131	112	132	111	242	133	241
3172_XH859	38	37	58	56	83	40	37	37	37	36	36	89	38	38	37	38	38	56	45	58	57	59	57	71	119	62	69	39	43	130	57	60	59	62	73	56	42	63	89	70	76	39	61	42	62	41	172	63	171
3174_XH856	91	90	111	109	136	93	90	90	90	89	93	142	91	91	90	91	91	109	98	111	110	112	110	124	172	115	122	92	96	183	110	113	112	115	126	109	95	116	142	123	129	92	114	95	115	94	225	116	224
3178_TYTH_2	48	47	68	66	93	50	47	47	47	48	48	99	48	48	47	48	48	66	55	68	67	69	67	81	129	72	79	49	53	140	67	70	69	72	83	66	52	73	99	80	86	49	71	52	72	51	182	73	181
3474_CR_D15	33	32	53	51	78	35	32	32	32	31	31	84	33	33	32	33	33	51	40	53	52	54	52	66	114	57	64	34	38	125	52	55	54	57	68	51	37	58	84	65	71	34	56	37	57	36	167	58	166
3476_CR_D27	53	52	73	71	98	55	52	52	52	51	53	104	53	53	52	53	53	71	60	73	72	74	72	86	134	77	84	54	58	145	72	75	74	77	88	71	57	78	104	85	91	54	76	57	77	56	187	78	186
3479_CR_EF31	53	52	73	71	98	55	52	52	52	51	53	104	53	53	52	53	53	71	60	73	72	74	72	86	134	77	84	54	58	145	72	75	74	77	88	71	57	78	104	85	91	54	76	57	77	56	187	78	186
3480_CR_EF7	53	52	73	71	98	55	52	52	52	51	53	104	53	53	52	53	53	71	60	73	72	74	72	86	134	77	84	54	58	145	72	75	74	77	88	71	57	78	104	85	91	54	76	57	77	56	187	78	186
3481_CR_EF8	53	52	73	71	98	55	52	52	52	51	53	104	53	53	52	53	53	71	60	73	72	74	72	86	134	77	84	54	58	145	72	75	74	77	88	71	57	78	104	85	91	54	76	57	77	56	187	78	186
3482_CR_IN30	53	52	73	71	98	55	52	52	52	51	53	104	53	53	52	53	53	71	60	73	72	74	72	86	134	77	84	54	58	145	72	75	74	77	88	71	57	78	104	85	91	54	76	57	77	56	187	78	186
3483_CR_IN39	33	32	53	51	78	35	32	32	32	31	31	84	33	33	32	33	33	51	40	53	52	54	52	66	114	57	64	34	38	125	52	55	54	57	68	51	37	58	84	65	71	34	56	37	57	36	167	58	166
3485_CR_N31	53	52	73	71	98	55	52	52	52	51	53	104	53	53	52	53	53	71	60	73	72	74	72	86	134	77	84	54	58	145	72	75	74	77	88	71	57	78	104	85	91	54	76	57	77	56	187	78	186
3486_CR_S14	53	52	73	71	98	55	52	52	52	51	53	104	53	53	52	53	53	71	60	73	72	74	72	86	134	77	84	54	58	145	72	75	74	77	88	71	57	78	104	85	91	54	76	57	77	56	187	78	186
3488_CR_S2	53	52	73	71	98	55	52	52	52	51	53	104	53	53	52	53	53	71	60	73	72	74	72	86	134	77	84	54	58	145	72	75	74	77	88	71	57	78	104	85	91	54	76	57	77	56	187	78	186
4050_CRAB_GPS_11	128	127	148	146	173	130	127	127	127	128	130	161	128	128	127	128	128	146	135	148	147	149	147	161	191	152	159	129	133	202	147	150	149	152	163	146	132	153	161	160	166	129	151	132	152	131	244	153	243
4051_CRAB_GPS_28	35	34	55	53	80	37	34	34	34	33	33	86	35	35	34	35	35	53	42	55	54	56	54	68	116	59	66	36	40	127	54	57	56	59	70	53	39	60	86	67	73	36	58	39	59	38	169	60	168
4052_CRAB_GPS_29	135	134	155	153	180	137	134	134	134	135	137	168	135	135	134	135	135	153	142	155	154	156	154	168	198	159	166	136	140	209	154	157	156	159	170	153	139	160	168	167	173	136	158	139	159	138	251	160	250
4053_CRAB_GPS_47	125	124	145	143	170	127	124	124	124	125	127	158	125	125	124	125	125	143	132	145	144	146	144	158	188	149	156	126	130	199	144	147	146	149	160	143	129	150	158	157	163	126	148	129	149	128	241	150	240
4130_1312671	44	43	64	62	89	46	43	43	43	42	42	95	44	44	43	44	44	62	51	64	63	65	63	77	125	68	75	45	49	136	63	66	65	68	79	62	48	69	95	76	82	45	67	48	68	47	178	69	177
4131_2018_12_18	78	77	98	96	123	80	77	77	77	78	80	129	78	78	77	78	78	96	85	98	97	99	97	111	159	102	109	79	83	170	97	100	99	102	113	96	82	103	129	110	116	79	101	82	102	81	212	103	211
4172_ACC5214A11	46	45	66	64	91	48	45	45	45	46	46	97	46	46	45	46	46	64	53	66	65	67	65	77	127	70	75	47	51	138	65	68	67	70	81	64	50	71	97	78	84	47	69	50	70	49	180	71	179
4430_1702649	64	63	84	82	109	66	63	63	63	64	64	115	64	64	63	64	64	82	71	84	83	85	83	97	145	88	95	65	69	156	83	86	85	88	99	82	68	89	115	96	102	65	87	68	88	67	198	89	197
4432_1501103	32	31	52	50	77	34	31	31	31	30	30	83	32	32	31	32	32	50	39	52	51	53	51	65	113	56	63	33	37	124	51	54	53	56	67	50	36	57	83	64	70	33	55	36	56	35	166	57	165
4433_1601174	59	58	79	77	104	61	58	58	58	57	59	110	59	59	58	59	59	77	66	79	78	80	78	92	140	83	90	60	64	151	78	81	80	83	94	77	63	84	110	91	97	60	82	63	83	62	193	84	192
4440_1601108	3	2	23	21	58	5	2	2	2	5	5	54	3	3	2	3	3	21	10	23	22	24	22	36	84	27	34	4	8	95	22	25	24	27	38	21	7	28	54	35	41	4	26	7	27	6	137	28	136
4444_ABAY12003	58	57	78	76	103	60	57	57	57	56	58	109	58	58	57	58	58	76	65	78	77	79	77	91	139	82	89	59	63	150	77	80	79	82	93	76	62	83	109	90	96	59	81	62	82	61	192	83	191
4445_ABAY13017	58	57	78	76	103	60	57	57	57	56	58	109	58	58	57	58	58	76	65	78	77	79	77	91	139	82	89	59	63	150	77	80	79	82	93	76	62	83	109	90	96	59	81	62	82	61	192	83	191
4999_AB0003	31	30	51	49	76	33	30	30	30	29	29	82	31	31	30	31	31	49	38	51	50	52	50	64	112	55	62	32	36	123	50	53	52	55	66	49	35	56	82	63	69	32	54	35	55	34	165	56	164
5001_AB0155	60	59	80	78	105	62	59	59	59	60	60	111	60	60	59	60	60	78	67	80	79	81	79	93	141	84	91	61	65	152	79	82	81	84	95	78	64	85	111	92	98	61	83	64	84	63	194	85	193
5002_AB0236	52	51	72	70	97	54	51	51	51	50	54	103	52	52	51	52	52	70	59	72	71	73	71	85	133	76	83	53	57	144	71	74	73	76	87	70	56	77	103	84	90	53	75	56	76	55	186	77	185
5008_AB0395	72	71	92	90	117	74	71	71	71	72	74	109	72	72	71	72	72	90	79	92	91	93	91	105	139	96	103	73	77	150	91	94	93	96	107	90	76	97	109	104	110	73	95	76	96	75	192	97	191
5009_AB0404	35	34	55	53	80	37	34	34	34	33	33	86	35	35	34	35	35	53	42	55	54	56	54	68	116	59	66	36	40	127	54	57	56	59	70	53	39	60	86	67	73	36	58	39	59	38	169	60	168
5010_AB0533	33	32	53	51	78	35	32	32	32	31	31	84	33	33	32	33	33	51	40	53	52	54	52	66	114	57	64	34	38	125	52	55	54	57	68	51	37	58	84	65	71	34	56	37	57	36	167	58	166
5011_AB0536	72	71	92	90	117	74	71	71	71	72	74	109	72	72	71	72	72	90	79	92	91	93	91	105	139	96	103	73	77	150	91	94	93	96	107	90	76	97	109	104	110	73	95	76	96	75	192	97	191
5014_AB0720	67	66	87	85	112	69	66	66	66	67	69	118	67	67	66	67	67	85	74	87	86	88	86	100	148	91	98	68	72	159	86	89	88	91	102	85	71	92	118	99	105	68	90	71	91	70	201	92	200
5016_AB0866	34	33	54	52	79	36	33	33	33	32	32	85	34	34	33	34	34	52	41	54	53	55	53	67	115	58	65	35	39	126	53	56	55	58	69	52	38	59	85	66	72	35	57	38	58	37	167	59	166
5018_AB0922	73	72	93	91	118	75	72	72	72	73	75	124	73	73	72	73	73	91	80	93	92	94	92	106	154	97	104	74	78	165	92	95	94	97	108	91	77	98	124	105	111	74	96	77	97	76	207	98	206
5084_XH386	32	31	52	50	77	34	31	31	31	30	30	83	32	32	31	32	32	50	39	52	51	53	51	65	113	56	63	33	37	124	51	54	53	56	67	50	36	57	83	64	70	33	55	36	56	35	166	57	165
5162_020111	33	32	53	51	78	35	32	32	32	31	31	84	33	33	32	33	33	51	40	53	52	54	52	66	114	57	64	34	38	125	52	55	54	57	68	51	37	58	84	65	71	34	56	37	57	36	167	58	166
5163_020411	33	32	53	51	78	35	32	32	32	31	31	84	33	33	32	33	33	51	40	53	52	54	52	66	114	57	64	34	38	125	52	55	54	57	68	51	37	58	84	65	71	34	56	37	57	36	167	58	166
5164_030111	32	31	52	50	77	34	31	31	31	30	30	83	32	32	31	32	32	50	39	52	51	53	51	65	113	56	63	33	37	124	51	54	53	56	67	50	36	57	83	64	70	33	55	36	56	35	166	57	165
5165_030141	32	31	52	50	77	34	31	31	31	30	30	83	32	32	31	32	32	50	39	52	51	53	51	65	113	56	63	33	37	124	51	54	53	56	67	50	36	57	83	64	70	33	55	36	56	35	166	57	165
5166_030211	32	31	52	50	77	34	31	31	31	30	30	83	32	32	31	32	32	50	39	52	51	53	51	65	113	56	63	33	37	124	51	54	53	56	67	50	36	57	83	64	70	33	55	36	56	35	166	57	165
5167_030231	32	31	52	50	77	34	31	31	31	30	30	83	32	32	31	32	32	50	39	52	51	53	51	65	113	56	63	33	37	124	51	54	53	56	67	50	36	57	83	64	70	33	55	36	56	35	166	57	165
5168_050111	32	31	52	50	77	34	31	31	31	30	30	83	32	32	31	32	32	50	39	52	51	53	51	65	113	56	63	33	37	124	51	54	53	56	67	50	36	57	83	64	70	33	55	36	56	35	166	57	165
5169_050211	32	31	52	50	77	34	31	31	31	30	30	83	32	32	31	32	32	50	39	52	51	53	51	65	113	56	63	33	37	124	51	54	53	56	67	50	36	57	83	64	70	33	55	36	56	35	166	57	165
5170_050411	72	71	92	90	117	74	71	71	71	72	70	123	72	72	71	72	72	90	79	92	91	93	91	105	153	96	103	73	77	164	91	94	93	96	107	90	76	97	123	104	110	73	95	76	96	75	206	97	205
5171_050711	31	30	51	49	76	33	30	30	30	29	29	82	31	31	30	31	31	49	38	51	50	52	50	64	112	55	62	32	36	123	50	53	52	55	66	49	35	56	82	63	69	32	54	35	55	34	165	56	164
5172_051211	31	30	51	49	76	33	30	30	30	29	29	82	31	31	30	31	31	49	38	51	50	52	50	64	112	55	62	32	36	123	50	53	52	55	66	49	35	56	82	63	69	32	54	35	55	34	165	56	164
5173_070211	33	32	53	51	78	35	32	32	32	31	31	84	33	33	32	33	33	51	40	53	52	54	52	66	114	57	64	34	38	125	52	55	54	57	68	51	37	58	84	65	71	34	56	37	57	36	167	58	166
5174_070311	33	32	53	51	78	35	32	32	32	31	31	84	33	33	32	33	33	51	40	53	52	54	52	66	114	57	64	34	38	125	52	55	54	57	68	51	37	58	84	65	71	34	56	37	57	36	167	58	166
5175_070411	33	32	53	51	78	35	32	32	32	31	31	84	33	33	32	33	33	51	40	53	52	54	52	66	114	57	64	34	38	125	52	55	54	57	68	51	37	58	84	65	71	34	56	37	57	36	167	58	166
5176_080112	33	32	53	51	78	35	32	32	32	31	31	84	33	33	32	33	33	51	40	53	52	54	52	66	114	57	64	34	38	125	52	55	54	57	68	51	37	58	84	65	71	34	56	37	57	36	167	58	166
5177_080311	30	29	50	48	75	32	29	29	29	28	28	81	30	30	29	30	30	48	37	50	49	51	49	63	111	54	61	31	35	122	49	52	51	54	65	48	34	55	81	62	68	31	53	34	54	33	164	55	163
5178_080411	55	54	75	73	100	57	54	54	54	53	53	106	55	55	54	55	55	73	62	75	74	76	74	88	136	79	86	56	60	147	74	77	76	79	90	73	59	80	106	87	93	56	78	59	79	58	189	80	188
5179_080511	33	32	53	51	78	35	32	32	32	31	31	84	33	33	32	33	33	51	40	53	52	54	52	66	114	57	64	34	38	125	52	55	54	57	68	51	37	58	84	65	71	34	56	37	57	36	167	58	166
5180_080711	33	32	53	51	78	35	32	32	32	31	31	84	33	33	32	33	33	51	40	53	52	54	52	66	114	57	64	34	38	125	52	55	54	57	68	51	37	58	84	65	71	34	56	37	57	36	167	58	166
5181_090211	34	33	54	52	79	36	33	33	33	32	32	85	34	34	33	34	34	52	41	54	53	55	53	67	115	58	65	35	39	126	53	56	55	58	69	52	38	59	85	66	72	35	57	38	58	37	168	59	167
5182_090311	33	32	53	51	78	35	32	32	32	31	31	84	33	33	32	33	33	51	40	53	52	54	52	66	114	57	64	34	38	125	52	55	54	57	68	51	37	58	84	65	71	34	56	37	57	36	167	58	166
5183_090342	34	33	54	52	79	36	33	33	33	32	32	85	34	34	33	34	34	52	41	54	53	55	53	67	115	58	65	35	39	126	53	56	55	58	69	52	38	59	85	66	72	35	57	38	58	37	168	59	167
5184_090351	33	32	53	51	78	35	32	32	32	31	31	84	33	33	32	33	33	51	40	53	52	54	52	66	114	57	64	34	38	125	52	55	54	57	68	51	37	58	84	65	71	34	56	37	57	36	167	58	166
5185_120211	33	32	53	51	78	35	32	32	32	31	31	84	33	33	32	33	33	51	40	53	52	54	52	66	114	57	64	34	38	125	52	55	54	57	68	51	37	58	84	65	71	34	56	37	57	36	167	58	166
5186_130311	33	32	53	51	78	35	32	32	32	31	31	84	33	33	32	33	33	51	40	53	52	54	52	66	114	57	64	34	38	125	52	55	54	57	68	51	37	58	84	65	71	34	56	37	57	36	167	58	166
5187_130411	32	31	52	50	77	34	31	31	31	30	30	83	32	32	31	32	32	50	39	52	51	53	51	65	113	56	63	33	37	124	51	54	53	56	67	50	36	57	83	64	70	33	55	36	56	35	166	57	165
5188_130711	72	71	92	90	117	74	71	71	71	72	70	123	72	72	71	72	72	90	79	92	91	93	91	105	153	96	103	73	77	164	91	94	93	96	107	90	76	97	123	104	110	73	95	76	96	75	206	97	205
5189_130811	30	29	50	48	75	32	29	29	29	28	28	81	30	30	29	30	30	48	37	50	49	51	49	63	111	54	61	31	35	122	49	52	51	54	65	48	34	55	81	62	68	31	53	34	54	33	164	55	163
5190_130911	31	30	51	49	76	33	30	30	30	29	29	82	31	31	30	31	31	49	38	51	50	52	50	64	112	55	62	32	36	123	50	53	52	55	66	49	35	56	82	63	69	32	54	35	55	34	165	56	164
5191_131111	30	29	50	48	75	32	29	29	29	28	28	81	30	30	29	30	30	48	37	50	49	51	49	63	111	54	61	31	35	122	49	52	51	54	65	48	34	55	81	62	68	31	53	34	54	33	164	55	163
5192_131211	32	31	52	50	77	34	31	31	31	30	30	83	32	32	31	32	32	50	39	52	51	53	51	65	113	56	63	33	37	124	51	54	53	56	67	50	36	57	83	64	70	33	55	36	56	35	166	57	165
5193_160058	33	32	53	51	78	35	32	32	32	31	31	84	33	33	32	33	33	51	40	53	52	54	52	66	114	57	64	34	38	125	52	55	54	57	68	51	37	58	84	65	71	34	56	37	57	36	167	58	166
5194_160098	34	33	54	52	79	36	33	33	33	32	32	85	34	34	33	34	34	52	41	54	53	55	53	67	115	58	65	35	39	126	53	56	55	58	69	52	38	59	85	66	72	35	57	38	58	37	168	59	167
5195_160152	33	32	53	51	78	35	32	32	32	31	31	84	33	33	32	33	33	51	40	53	52	54	52	66	114	57	64	34	38	125	52	55	54	57	68	51	37	58	84	65	71	34	56	37	57	36	167	58	166
5196_161381	33	32	53	51	78	35	32	32	32	31	31	84	33	33	32	33	33	51	40	53	52	54	52	66	114	57	64	34	38	125	52	55	54	57	68	51	37	58	84	65	71	34	56	37	57	36	167	58	166
5197_161382	33	32	53	51	78	35	32	32	32	31	31	84	33	33	32	33	33	51	40	53	52	54	52	66	114	57	64	34	38	125	52	55	54	57	68	51	37	58	84	65	71	34	56	37	57	36	167	58	166
5199_161636	52	51	72	70	97	54	51	51	51	50	50	103	52	52	51	52	52	70	59	72	71	73	71	85	133	76	83	53	57	144	71	74	73	76	87	70	56	77	103	84	90	53	75	56	76	55	186	77	185
5200_161988	30	29	50	48	75	32	29	29	29	28	28	81	30	30	29	30	30	48	37	50	49	51	49	63	111	54	61	31	35	122	49	52	51	54	65	48	34	55	81	62	68	31	53	34	54	33	164	55	163
5201_162456	33	32	53	51	78	35	32	32	32	31	31	84	33	33	32	33	33	51	40	53	52	54	52	66	114	57	64	34	38	125	52	55	54	57	68	51	37	58	84	65	71	34	56	37	57	36	167	58	166
5202_162487	34	33	54	52	79	36	33	33	33	32	32	85	34	34	33	34	34	52	41	54	53	55	53	67	115	58	65	35	39	126	53	56	55	58	69	52	38	59	85	66	72	35	57	38	58	37	168	59	167
5204_163001	33	32	53	51	78	35	32	32	32	31	31	84	33	33	32	33	33	51	40	53	52	54	52	66	114	57	64	34	38	125	52	55	54	57	68	51	37	58	84	65	71	34	56	37	57	36	167	58	166
5205_163453	31	30	51	49	76	33	30	30	30	29	29	82	31	31	30	31	31	49	38	51	50	52	50	64	112	55	62	32	36	123	50	53	52	55	66	49	35	56	82	63	69	32	54	35	55	34	165	56	164
5206_163560	54	53	74	72	99	56	53	53	53	52	52	105	54	54	53	54	54	72	61	74	73	75	73	87	135	78	85	55	59	146	73	76	75	78	89	72	58	79	105	86	92	55	77	58	78	57	188	79	187
5207_163561	54	53	74	72	99	56	53	53	53	52	52	105	54	54	53	54	54	72	61	74	73	75	73	87	135	78	85	55	59	146	73	76	75	78	89	72	58	79	105	86	92	55	77	58	78	57	188	79	187
5208_163563	33	32	53	51	78	35	32	32	32	31	31	84	33	33	32	33	33	51	40	53	52	54	52	66	114	57	64	34	38	125	52	55	54	57	68	51	37	58	84	65	71	34	56	37	57	36	167	58	166
5209_170340	53	52	73	71	98	55	52	52	52	51	51	104	53	53	52	53	53	71	60	73	72	74	72	86	134	77	84	54	58	145	72	75	74	77	88	71	57	78	104	85	91	54	76	57	77	56	187	78	186
5210_170428	32	31	52	50	77	34	31	31	31	30	30	83	32	32	31	32	32	50	39	52	51	53	51	65	113	56	63	33	37	124	51	54	53	56	67	50	36	57	83	64	70	33	55	36	56	35	166	57	165
5215_172286	30	29	50	48	75	32	29	29	29	28	28	81	30	30	29	30	30	48	37	50	49	51	49	63	111	54	61	31	35	122	49	52	51	54	65	48	34	55	81	62	68	31	53	34	54	33	164	55	163
5218_172985	33	32	53	51	78	35	32	32	32	31	31	84	33	33	32	33	33	51	40	53	52	54	52	66	114	57	64	34	38	125	52	55	54	57	68	51	37	58	84	65	71	34	56	37	57	36	167	58	166
5219_173005	32	31	52	50	77	34	31	31	31	30	30	83	32	32	31	32	32	50	39	52	51	53	51	65	113	56	63	33	37	124	51	54	53	56	67	50	36	57	83	64	70	33	55	36	56	35	166	57	165
5221_173189	34	33	54	52	79	36	33	33	33	32	32	85	34	34	33	34	34	52	41	54	53	55	53	67	115	58	65	35	39	126	53	56	55	58	69	52	38	59	85	66	72	35	57	38	58	37	168	59	167
5222_173329	32	31	52	50	77	34	31	31	31	30	30	83	32	32	31	32	32	50	39	52	51	53	51	65	113	56	63	33	37	124	51	54	53	56	67	50	36	57	83	64	70	33	55	36	56	35	166	57	165
5223_173625	32	31	52	50	77	34	31	31	31	30	30	83	32	32	31	32	32	50	39	52	51	53	51	65	113	56	63	33	37	124	51	54	53	56	67	50	36	57	83	64	70	33	55	36	56	35	166	57	165
5262_020111	33	32	53	51	78	35	32	32	32	31	31	84	33	33	32	33	33	51	40	53	52	54	52	66	114	57	64	34	38	125	52	55	54	57	68	51	37	58	84	65	71	34	56	37	57	36	167	58	166
5263_020411	33	32	53	51	78	35	32	32	32	31	31	84	33	33	32	33	33	51	40	53	52	54	52	66	114	57	64	34	38	125	52	55	54	57	68	51	37	58	84	65	71	34	56	37	57	36	167	58	166
5264_030111	32	31	52	50	77	34	31	31	31	30	30	83	32	32	31	32	32	50	39	52	51	53	51	65	113	56	63	33	37	124	51	54	53	56	67	50	36	57	83	64	70	33	55	36	56	35	166	57	165
5265_030141	32	31	52	50	77	34	31	31	31	30	30	83	32	32	31	32	32	50	39	52	51	53	51	65	113	56	63	33	37	124	51	54	53	56	67	50	36	57	83	64	70	33	55	36	56	35	166	57	165
5266_030211	32	31	52	50	77	34	31	31	31	30	30	83	32	32	31	32	32	50	39	52	51	53	51	65	113	56	63	33	37	124	51	54	53	56	67	50	36	57	83	64	70	33	55	36	56	35	166	57	165
5267_030231	32	31	52	50	77	34	31	31	31	30	30	83	32	32	31	32	32	50	39	52	51	53	51	65	113	56	63	33	37	124	51	54	53	56	67	50	36	57	83	64	70	33	55	36	56	35	166	57	165
5268_050111	32	31	52	50	77	34	31	31	31	30	30	83	32	32	31	32	32	50	39	52	51	53	51	65	113	56	63	33	37	124	51	54	53	56	67	50	36	57	83	64	70	33	55	36	56	35	166	57	165
5269_050211	32	31	52	50	77	34	31	31	31	30	30	83	32	32	31	32	32	50	39	52	51	53	51	65	113	56	63	33	37	124	51	54	53	56	67	50	36	57	83	64	70	33	55	36	56	35	166	57	165
5270_050411	72	71	92	90	117	74	71	71	71	72	70	123	72	72	71	72	72	90	79	92	91	93	91	105	153	96	103	73	77	164	91	94	93	96	107	90	76	97	123	104	110	73	95	76	96	75	206	97	205
5271_050711	31	30	51	49	76	33	30	30	30	29	29	82	31	31	30	31	31	49	38	51	50	52	50	64	112	55	62	32	36	123	50	53	52	55	66	49	35	56	82	63	69	32	54	35	55	34	165	56	164
5272_051211	31	30	51	49	76	33	30	30	30	29	29	82	31	31	30	31	31	49	38	51	50	52	50	64	112	55	62	32	36	123	50	53	52	55	66	49	35	56	82	63	69	32	54	35	55	34	165	56	164
5273_070211	33	32	53	51	78	35	32	32	32	31	31	84	33	33	32	33	33	51	40	53	52	54	52	66	114	57	64	34	38	125	52	55	54	57	68	51	37	58	84	65	71	34	56	37	57	36	167	58	166
5274_070311	33	32	53	51	78	35	32	32	32	31	31	84	33	33	32	33	33	51	40	53	52	54	52	66	114	57	64	34	38	125	52	55	54	57	68	51	37	58	84	65	71	34	56	37	57	36	167	58	166
5275_070411	33	32	53	51	78	35	32	32	32	31	31	84	33	33	32	33	33	51	40	53	52	54	52	66	114	57	64	34	38	125	52	55	54	57	68	51	37	58	84	65	71	34	56	37	57	36	167	58	166
5276_080112	33	32	53	51	78	35	32	32	32	31	31	84	33	33	32	33	33	51	40	53	52	54	52	66	114	57	64	34	38	125	52	55	54	57	68	51	37	58	84	65	71	34	56	37	57	36	167	58	166
5277_080311	30	29	50	48	75	32	29	29	29	28	28	81	30	30	29	30	30	48	37	50	49	51	49	63	111	54	61	31	35	122	49	52	51	54	65	48	34	55	81	62	68	31	53	34	54	33	164	55	163
5278_080411	55	54	75	73	100	57	54	54	54	53	53	106	55	55	54	55	55	73	62	75	74	76	74	88	136	79	86	56	60	147	74	77	76	79	90	73	59	80	106	87	93	56	78	59	79	58	189	80	188
5279_080511	33	32	53	51	78	35	32	32	32	31	31	84	33	33	32	33	33	51	40	53	52	54	52	66	114	57	64	34	38	125	52	55	54	57	68	51	37	58	84	65	71	34	56	37	57	36	167	58	166
5280_080711	33	32	53	51	78	35	32	32	32	31	31	84	33	33	32	33	33	51	40	53	52	54	52	66	114	57	64	34	38	125	52	55	54	57	68	51	37	58	84	65	71	34	56	37	57	36	167	58	166
5281_090211	34	33	54	52	79	36	33	33	33	32	32	85	34	34	33	34	34	52	41	54	53	55	53	67	115	58	65	35	39	126	53	56	55	58	69	52	38	59	85	66	72	35	57	38	58	37	168	59	167
5282_090311	33	32	53	51	78	35	32	32	32	31	31	84	33	33	32	33	33	51	40	53	52	54	52	66	114	57	64	34	38	125	52	55	54	57	68	51	37	58	84	65	71	34	56	37	57	36	167	58	166
5283_090342	34	33	54	52	79	36	33	33	33	32	32	85	34	34	33	34	34	52	41	54	53	55	53	67	115	58	65	35	39	126	53	56	55	58	69	52	38	59	85	66	72	35	57	38	58	37	168	59	167
5284_090351	33	32	53	51	78	35	32	32	32	31	31	84	33	33	32	33	33	51	40	53	52	54	52	66	114	57	64	34	38	125	52	55	54	57	68	51	37	58	84	65	71	34	56	37	57	36	167	58	166
5285_120211	33	32	53	51	78	35	32	32	32	31	31	84	33	33	32	33	33	51	40	53	52	54	52	66	114	57	64	34	38	125	52	55	54	57	68	51	37	58	84	65	71	34	56	37	57	36	167	58	166
5286_130311	33	32	53	51	78	35	32	32	32	31	31	84	33	33	32	33	33	51	40	53	52	54	52	66	114	57	64	34	38	125	52	55	54	57	68	51	37	58	84	65	71	34	56	37	57	36	167	58	166
5287_130411	32	31	52	50	77	34	31	31	31	30	30	83	32	32	31	32	32	50	39	52	51	53	51	65	113	56	63	33	37	124	51	54	53	56	67	50	36	57	83	64	70	33	55	36	56	35	166	57	165
5288_130711	72	71	92	90	117	74	71	71	71	72	70	123	72	72	71	72	72	90	79	92	91	93	91	105	153	96	103	73	77	164	91	94	93	96	107	90	76	97	123	104	110	73	95	76	96	75	206	97	205
5289_130811	30	29	50	48	75	32	29	29	29	28	28	81	30	30	29	30	30	48	37	50	49	51	49	63	111	54	61	31	35	122	49	52	51	54	65	48	34	55	81	62	68	31	53	34	54	33	164	55	163
5290_130911	31	30	51	49	76	33	30	30	30	29	29	82	31	31	30	31	31	49	38	51	50	52	50	64	112	55	62	32	36	123	50	53	52	55	66	49	35	56	82	63	69	32	54	35	55	34	165	56	164
5291_131111	30	29	50	48	75	32	29	29	29	28	28	81	30	30	29	30	30	48	37	50	49	51	49	63	111	54	61	31	35	122	49	52	51	54	65	48	34	55	81	62	68	31	53	34	54	33	164	55	163
5292_131211	32	31	52	50	77	34	31	31	31	30	30	83	32	32	31	32	32	50	39	52	51	53	51	65	113	56	63	33	37	124	51	54	53	56	67	50	36	57	83	64	70	33	55	36	56	35	166	57	165
5293_160058	33	32	53	51	78	35	32	32	32	31	31	84	33	33	32	33	33	51	40	53	52	54	52	66	114	57	64	34	38	125	52	55	54	57	68	51	37	58	84	65	71	34	56	37	57	36	167	58	166
5294_160098	34	33	54	52	79	36	33	33	33	32	32	85	34	34	33	34	34	52	41	54	53	55	53	67	115	58	65	35	39	126	53	56	55	58	69	52	38	59	85	66	72	35	57	38	58	37	168	59	167
5295_160152	33	32	53	51	78	35	32	32	32	31	31	84	33	33	32	33	33	51	40	53	52	54	52	66	114	57	64	34	38	125	52	55	54	57	68	51	37	58	84	65	71	34	56	37	57	36	167	58	166
5296_161381	33	32	53	51	78	35	32	32	32	31	31	84	33	33	32	33	33	51	40	53	52	54	52	66	114	57	64	34	38	125	52	55	54	57	68	51	37	58	84	65	71	34	56	37	57	36	167	58	166
5297_161382	33	32	53	51	78	35	32	32	32	31	31	84	33	33	32	33	33	51	40	53	52	54	52	66	114	57	64	34	38	125	52	55	54	57	68	51	37	58	84	65	71	34	56	37	57	36	167	58	166
5299_161636	52	51	72	70	97	54	51	51	51	50	50	103	52	52	51	52	52	70	59	72	71	73	71	85	133	76	83	53	57	144	71	74	73	76	87	70	56	77	103	84	90	53	75	56	76	55	186	77	185
5300_161988	30	29	50	48	75	32	29	29	29	28	28	81	30	30	29	30	30	48	37	50	49	51	49	63	111	54	61	31	35	122	49	52	51	54	65	48	34	55	81	62	68	31	53	34	54	33	164	55	163
5301_162456	33	32	53	51	78	35	32	32	32	31	31	84	33	33	32	33	33	51	40	53	52	54	52	66	114	57	64	34	38	125	52	55	54	57	68	51	37	58	84	65	71	34	56	37	57	36	167	58	166
5302_162487	34	33	54	52	79	36	33	33	33	32	32	85	34	34	33	34	34	52	41	54	53	55	53	67	115	58	65	35	39	126	53	56	55	58	69	52	38	59	85	66	72	35	57	38	58	37	168	59	167
5304_163001	33	32	53	51	78	35	32	32	32	31	31	84	33	33	32	33	33	51	40	53	52	54	52	66	114	57	64	34	38	125	52	55	54	57	68	51	37	58	84	65	71	34	56	37	57	36	167	58	166
5305_163453	31	30	51	49	76	33	30	30	30	29	29	82	31	31	30	31	31	49	38	51	50	52	50	64	112	55	62	32	36	123	50	53	52	55	66	49	35	56	82	63	69	32	54	35	55	34	165	56	164
5306_163560	54	53	74	72	99	56	53	53	53	52	52	105	54	54	53	54	54	72	61	74	73	75	73	87	135	78	85	55	59	146	73	76	75	78	89	72	58	79	105	86	92	55	77	58	78	57	188	79	187
5307_163561	54	53	74	72	99	56	53	53	53	52	52	105	54	54	53	54	54	72	61	74	73	75	73	87	135	78	85	55	59	146	73	76	75	78	89	72	58	79	105	86	92	55	77	58	78	57	188	79	187
5308_163563	33	32	53	51	78	35	32	32	32	31	31	84	33	33	32	33	33	51	40	53	52	54	52	66	114	57	64	34	38	125	52	55	54	57	68	51	37	58	84	65	71	34	56	37	57	36	167	58	166
5309_170340	53	52	73	71	98	55	52	52	52	51	51	104	53	53	52	53	53	71	60	73	72	74	72	86	134	77	84	54	58	145	72	75	74	77	88	71	57	78	104	85	91	54	76	57	77	56	187	78	186
5310_170428	32	31	52	50	77	34	31	31	31	30	30	83	32	32	31	32	32	50	39	52	51	53	51	65	113	56	63	33	37	124	51	54	53	56	67	50	36	57	83	64	70	33	55	36	56	35	166	57	165
5315_172286	30	29	50	48	75	32	29	29	29	28	28	81	30	30	29	30	30	48	37	50	49	51	49	63	111	54	61	31	35	122	49	52	51	54	65	48	34	55	81	62	68	31	53	34	54	33	164	55	163
5318_172985	33	32	53	51	78	35	32	32	32	31	31	84	33	33	32	33	33	51	40	53	52	54	52	66	114	57	64	34	38	125	52	55	54	57	68	51	37	58	84	65	71	34	56	37	57	36	167	58	166
5319_173005	32	31	52	50	77	34	31	31	31	30	30	83	32	32	31	32	32	50	39	52	51	53	51	65	113	56	63	33	37	124	51	54	53	56	67	50	36	57	83	64	70	33	55	36	56	35	166	57	165
5321_173189	34	33	54	52	79	36	33	33	33	32	32	85	34	34	33	34	34	52	41	54	53	55	53	67	115	58	65	35	39	126	53	56	55	58	69	52	38	59	85	66	72	35	57	38	58	37	168	59	167
5322_173329	32	31	52	50	77	34	31	31	31	30	30	83	32	32	31	32	32	50	39	52	51	53	51	65	113	56	63	33	37	124	51	54	53	56	67	50	36	57	83	64	70	33	55	36	56	35	166	57	165
5323_173625	32	31	52	50	77	34	31	31	31	30	30	83	32	32	31	32	32	50	39	52	51	53	51	65	113	56	63	33	37	124	51	54	53	56	67	50	36	57	83	64	70	33	55	36	56	35	166	57	165
6276_A6148	33	32	53	51	78	35	32	32	32	31	31	84	33	33	32	33	33	51	40	53	52	54	52	66	114	57	64	34	38	125	52	55	54	57	68	51	37	58	84	65	71	34	56	37	57	36	167	58	166
6288_A8030	36	35	56	54	81	38	35	35	35	34	34	87	36	36	35	36	36	54	43	56	55	57	55	69	117	60	67	37	41	128	55	58	57	60	71	54	40	61	87	68	74	37	59	40	60	39	170	61	169
6293_A9023	31	30	51	49	76	33	30	30	30	29	29	82	31	31	30	31	31	49	38	51	50	52	50	64	112	55	62	32	36	123	50	53	52	55	66	49	35	56	82	63	69	32	54	35	55	34	165	56	164
6298_A9082	30	29	50	48	75	32	29	29	29	28	28	81	30	30	29	30	30	48	37	50	49	51	49	63	111	54	61	31	35	122	49	52	51	54	65	48	34	55	81	62	68	31	53	34	54	33	164	55	163
6573_G18255178	74	73	94	92	119	76	73	73	73	74	76	125	74	74	73	74	74	92	81	94	93	95	93	107	155	98	105	75	79	166	93	96	95	98	109	92	78	99	125	106	112	75	97	78	98	77	208	99	207
6576_G18255915	34	33	54	52	79	36	33	33	33	32	32	85	34	34	33	34	34	52	41	54	53	55	53	67	115	58	65	35	39	126	53	56	55	58	69	52	38	59	85	66	72	35	57	38	58	37	168	59	167
6578_G20250459	73	72	93	91	118	75	72	72	72	73	75	124	73	73	72	73	73	91	80	93	92	94	92	106	154	97	104	74	78	165	92	95	94	97	108	91	77	98	124	105	111	74	96	77	97	76	207	98	206
6582_G20251008	53	52	73	71	98	55	52	52	52	53	53	104	53	53	52	53	53	71	60	73	72	74	72	86	134	77	84	54	58	145	72	75	74	77	88	71	57	78	104	85	91	54	76	57	77	56	187	78	186
6583_G20251013	33	32	53	51	78	35	32	32	32	33	33	84	33	33	32	33	33	51	40	53	52	54	52	66	114	57	64	34	38	125	52	55	54	57	68	51	37	58	84	65	71	34	56	37	57	36	167	58	166
6584_G20251021	64	63	84	82	109	66	63	63	63	64	66	115	64	64	63	64	64	82	71	84	83	85	83	97	145	88	95	65	69	156	83	86	85	88	99	82	68	89	115	96	102	65	87	68	88	67	198	89	197
6586_G20251037	73	72	93	91	118	75	72	72	72	73	75	124	73	73	72	73	73	91	80	93	92	94	92	106	154	97	104	74	78	165	92	95	94	97	108	91	77	98	124	105	111	74	96	77	97	76	207	98	206
6587_G20251043	55	54	75	73	100	57	54	54	54	53	57	106	55	55	54	55	55	73	62	75	74	76	74	88	136	79	86	56	60	147	74	77	76	79	90	73	59	80	106	87	93	56	78	59	79	58	189	80	188
6588_G20251044	33	32	53	51	78	35	32	32	32	31	31	84	33	33	32	33	33	51	40	53	52	54	52	66	114	57	64	34	38	125	52	55	54	57	68	51	37	58	84	65	71	34	56	37	57	36	167	58	166
6590_G20251057	45	44	65	63	90	47	44	44	44	43	45	96	45	45	44	45	45	63	52	65	64	66	64	78	126	69	76	46	50	137	64	67	66	69	80	63	49	70	96	77	83	46	68	49	69	48	179	70	178
6593_G20251072	55	54	75	73	100	57	54	54	54	55	57	106	55	55	54	55	55	73	62	75	74	76	74	88	136	79	86	56	60	147	74	77	76	79	90	73	59	80	106	87	93	56	78	59	79	58	189	80	188
6602_G20251360	73	72	93	91	118	75	72	72	72	73	75	124	73	73	72	73	73	91	80	93	92	94	92	106	154	97	104	74	78	165	92	95	94	97	108	91	77	98	124	105	111	74	96	77	97	76	207	98	206
6963_S161AB	46	45	66	64	91	48	45	45	45	46	46	97	46	46	45	46	46	64	53	66	65	67	65	77	127	70	75	47	51	138	65	68	67	70	81	64	50	71	97	78	84	47	69	50	70	49	180	71	179
6968_S209AB	31	30	51	49	76	33	30	30	30	29	29	82	31	31	30	31	31	49	38	51	50	52	50	64	112	55	62	32	36	123	50	53	52	55	66	49	35	56	82	63	69	32	54	35	55	34	165	56	164
6975_JorAb19	169	168	189	187	214	171	168	168	168	169	171	206	169	169	168	169	169	187	176	189	188	190	188	202	206	193	200	170	174	217	188	191	190	193	204	187	173	194	206	201	207	170	192	173	193	172	289	194	288
7032_A6033	92	91	112	110	137	94	91	91	91	90	94	143	92	92	91	92	92	110	99	112	111	113	111	125	173	116	123	93	97	184	111	114	113	116	127	110	96	117	143	124	130	93	115	96	116	95	226	117	225
7033_A6068	54	53	74	72	99	56	53	53	53	52	52	105	54	54	53	54	54	72	61	74	73	75	73	87	135	78	85	55	59	146	73	76	75	78	89	72	58	79	105	86	92	55	77	58	78	57	188	79	187
7037_A7115	128	127	148	146	173	130	127	127	127	128	128	179	128	128	127	128	128	146	135	148	147	149	147	161	209	152	159	129	133	220	147	150	149	152	163	146	132	151	179	160	166	129	151	132	152	131	262	153	261
7038_A7133	54	53	74	72	99	56	53	53	53	52	52	105	54	54	53	54	54	72	61	74	73	75	73	87	135	78	85	55	59	146	73	76	75	78	89	72	58	79	105	86	92	55	77	58	78	57	188	79	187
7040_A8063	30	29	50	48	75	32	29	29	29	28	28	81	30	30	29	30	30	48	37	50	49	51	49	63	111	54	61	31	35	122	49	52	51	54	65	48	34	55	81	62	68	31	53	34	54	33	164	55	163
7041_A8064	65	64	85	83	110	67	64	64	64	65	67	102	65	65	64	65	65	83	72	85	84	86	84	98	132	89	96	66	70	143	84	87	86	89	100	83	69	90	102	97	103	66	88	69	89	68	185	90	184
7043_A9074	36	35	56	54	81	38	35	35	35	34	34	87	36	36	35	36	36	54	43	56	55	57	55	69	117	60	67	37	41	128	55	58	57	60	71	54	40	61	87	68	74	37	59	40	60	39	170	61	169
7309_B468	141	140	161	159	186	143	140	140	140	141	143	192	141	141	140	141	141	159	148	161	160	162	160	174	222	165	172	142	146	233	160	163	162	165	176	159	145	166	192	173	179	142	164	145	165	144	275	166	274
7654_GCA_900477955	30	29	50	48	75	32	29	29	29	28	28	81	30	30	29	30	30	48	37	50	49	51	49	63	111	54	61	31	35	122	49	52	51	54	65	48	34	55	81	62	68	31	53	34	54	33	164	55	163
AB14-VUB	1158	1157	1154	1152	1173	1160	1157	1157	1157	1158	1160	1167	1158	1158	1157	1158	1158	1152	1165	1154	1153	1155	1153	1167	1197	1158	1165	1159	1163	1208	1153	1156	1155	1158	1169	1152	1162	1159	1167	1166	1172	1159	1181	1162	1158	1161	1250	1159	1249
AB16-VUB	82	81	102	100	127	84	81	81	81	82	80	119	82	82	81	82	82	100	89	102	101	103	101	115	149	106	113	83	87	160	101	104	103	106	117	100	86	107	119	114	120	83	105	86	106	85	202	107	201
AB167-VUB	106	105	126	124	151	108	105	105	105	106	104	139	106	106	105	106	106	124	113	126	125	127	125	139	169	130	137	107	111	180	125	128	127	130	141	124	110	131	139	138	144	107	129	110	130	109	222	131	221
AB169-VUB	2049	2048	2045	2043	2060	2051	2048	2048	2048	2049	2051	2050	2049	2049	2048	2049	2049	2043	2056	2045	2044	2046	2044	2052	2044	2047	2052	2050	2054	2055	2044	2047	2046	2049	2060	2043	2053	2050	2050	2049	2063	2050	2072	2053	2049	2052	1997	2048	1996
AB171-VUB	44	43	64	62	89	46	43	43	43	44	44	95	44	44	43	44	44	62	51	64	63	65	63	77	125	68	75	45	49	136	63	66	65	68	79	62	48	69	95	76	82	45	67	48	68	47	178	69	177
AB172-VUB	44	43	64	62	89	46	43	43	43	44	44	95	44	44	43	44	44	62	51	64	63	65	63	77	125	68	75	45	49	136	63	66	65	68	79	62	48	69	95	76	82	45	67	48	68	47	178	69	177
AB173-VUB	53	52	73	71	98	55	52	52	52	51	53	104	53	53	52	53	53	71	60	73	72	74	72	86	134	77	84	54	58	145	72	75	74	77	88	71	57	78	104	85	91	54	76	57	77	56	187	78	186
AB175-VUB	30	29	50	48	75	32	29	29	29	28	28	81	30	30	29	30	30	48	37	50	49	51	49	63	111	54	61	31	35	122	49	52	51	54	65	48	34	55	81	62	68	31	53	34	54	33	164	55	163
AB176-VUB	1158	1157	1154	1152	1173	1160	1157	1157	1157	1158	1160	1167	1158	1158	1157	1158	1158	1152	1165	1154	1153	1155	1153	1167	1195	1158	1165	1159	1163	1206	1153	1156	1155	1158	1169	1152	1162	1159	1167	1166	1172	1159	1181	1162	1158	1161	1250	1159	1249
AB177-VUB	1973	1972	1961	1959	1976	1975	1972	1972	1972	1975	1975	1960	1973	1973	1972	1973	1973	1959	1980	1961	1960	1962	1960	1964	1960	1965	1962	1974	1978	1971	1960	1963	1962	1965	1976	1959	1977	1966	1960	1965	1979	1974	1996	1977	1965	1976	1939	1966	1938
AB179-VUB	1812	1811	1812	1810	1812	1814	1811	1811	1811	1814	1814	1811	1812	1812	1811	1812	1812	1810	1819	1812	1811	1813	1811	1815	1807	1816	1815	1813	1811	1818	1811	1814	1813	1816	1827	1810	1816	1817	1811	1816	1829	1813	1834	1816	1816	1815	1777	1817	1776
AB180-VUB	33	32	53	51	78	35	32	32	32	31	31	84	33	33	32	33	33	51	40	53	52	54	52	66	114	57	64	34	38	125	52	55	54	57	68	51	37	58	84	65	71	34	56	37	57	36	167	58	166
AB181-VUB	80	79	100	98	125	82	79	79	79	80	82	131	80	80	79	80	80	98	87	100	99	101	99	113	161	104	111	81	85	172	99	102	101	104	115	98	84	105	131	112	118	81	103	84	104	83	214	105	213
AB183-VUB	33	32	53	51	78	35	32	32	32	31	31	84	33	33	32	33	33	51	40	53	52	54	52	66	114	57	64	34	38	125	52	55	54	57	68	51	37	58	84	65	71	34	56	37	57	36	167	58	166
AB186-VUB	1964	1963	1952	1950	1967	1966	1963	1963	1963	1966	1964	1951	1964	1964	1963	1964	1964	1950	1971	1952	1951	1953	1951	1955	1951	1956	1953	1965	1969	1962	1951	1954	1953	1956	1967	1950	1968	1957	1951	1956	1970	1965	1987	1968	1956	1967	1930	1957	1929
AB187-VUB	1189	1188	1185	1183	1204	1191	1188	1188	1188	1189	1191	1198	1189	1189	1188	1189	1189	1183	1196	1185	1184	1186	1184	1198	1228	1189	1196	1190	1194	1239	1184	1187	1186	1189	1200	1183	1193	1190	1198	1197	1203	1190	1212	1193	1189	1192	1281	1190	1280
AB188-VUB	1161	1160	1157	1155	1176	1163	1160	1160	1160	1161	1163	1170	1161	1161	1160	1161	1161	1155	1168	1157	1156	1158	1156	1170	1200	1161	1168	1162	1166	1211	1156	1159	1158	1161	1172	1155	1165	1162	1170	1169	1175	1162	1184	1165	1161	1164	1253	1162	1252
AB189-VUB	5	6	25	23	62	7	6	6	6	7	9	56	5	5	6	5	5	23	12	25	24	26	24	38	86	29	36	6	10	97	24	27	26	29	40	23	9	30	56	37	43	8	28	9	29	8	139	30	138
AB193-VUB	36	35	56	54	81	38	35	35	35	34	34	87	36	36	35	36	36	54	43	56	55	57	55	69	117	60	67	37	41	128	55	58	57	60	71	54	40	61	87	68	74	37	59	40	60	39	170	61	169
AB194-VUB	70	69	90	88	115	72	69	69	69	68	70	121	70	70	69	70	70	88	77	90	89	91	89	103	151	94	101	71	75	162	89	92	91	94	105	88	74	95	121	102	108	71	93	74	94	73	204	95	203
AB20-VUB	1156	1155	1152	1150	1171	1158	1155	1155	1155	1156	1158	1165	1156	1156	1155	1156	1156	1150	1163	1152	1151	1153	1151	1165	1195	1156	1163	1157	1161	1206	1151	1154	1153	1156	1167	1150	1160	1157	1165	1164	1170	1157	1179	1160	1156	1159	1248	1157	1247
AB21-VUB	1848	1847	1844	1842	1853	1850	1847	1847	1847	1848	1848	1843	1848	1848	1847	1848	1848	1842	1855	1844	1843	1845	1843	1849	1848	1846	1849	1849	1849	1859	1843	1846	1845	1848	1859	1842	1852	1849	1843	1844	1862	1849	1871	1852	1848	1851	1806	1847	1805
AB212-VUB	35	34	55	53	80	37	34	34	34	33	33	86	35	35	34	35	35	53	42	55	54	56	54	68	116	59	66	36	40	127	54	57	56	59	70	53	39	60	86	67	73	36	58	39	59	38	169	60	168
AB213-VUB	38	37	58	56	83	40	37	37	37	36	36	89	38	38	37	38	38	56	45	58	57	59	57	71	119	62	69	39	43	130	57	60	59	62	73	56	42	63	89	70	76	39	61	42	62	41	172	63	171
AB214-VUB	43	42	63	61	88	45	42	42	42	41	41	94	43	43	42	43	43	61	50	63	62	64	62	76	124	67	74	44	48	135	62	65	64	67	78	61	47	68	94	75	81	44	66	47	67	46	177	68	176
AB216-VUB	30	29	50	48	75	32	29	29	29	28	28	81	30	30	29	30	30	48	37	50	49	51	49	63	111	54	61	31	35	122	49	52	51	54	65	48	34	55	81	62	68	31	53	34	54	33	164	55	163
AB217-VUB	35	34	55	53	80	37	34	34	34	33	33	86	35	35	34	35	35	53	42	55	54	56	54	68	116	59	66	36	40	127	54	57	56	59	70	53	39	60	86	67	73	36	58	39	59	38	169	60	168
AB219-VUB	30	29	50	48	75	32	29	29	29	28	28	81	30	30	29	30	30	48	37	50	49	51	49	63	111	54	61	31	35	122	49	52	51	54	65	48	34	55	81	62	68	31	53	34	54	33	164	55	163
AB220-VUB	34	33	54	52	79	36	33	33	33	32	32	85	34	34	33	34	34	52	41	54	53	55	53	67	115	58	65	35	39	126	53	56	55	58	69	52	38	59	85	66	72	35	57	38	58	37	168	59	167
AB222-VUB	2	3	22	20	59	4	3	3	3	4	6	53	2	2	3	2	2	20	9	22	21	23	21	35	83	26	33	3	7	94	21	24	23	26	37	20	6	27	53	34	40	5	25	6	26	5	136	27	135
AB224-VUB	34	33	54	52	79	36	33	33	33	32	32	85	34	34	33	34	34	52	41	54	53	55	53	67	115	58	65	35	39	126	53	56	55	58	69	52	38	59	85	66	72	35	57	38	58	37	168	59	167
AB226-VUB	32	31	52	50	77	34	31	31	31	30	30	83	32	32	31	32	32	50	39	52	51	53	51	65	113	56	63	33	37	124	51	54	53	56	67	50	36	57	83	64	70	33	55	36	56	35	166	57	165
AB227-VUB	2045	2044	2041	2039	2056	2047	2044	2044	2044	2045	2047	2046	2045	2045	2044	2045	2045	2039	2052	2041	2040	2042	2040	2048	2040	2043	2048	2046	2050	2051	2040	2043	2042	2045	2056	2039	2049	2046	2046	2045	2059	2046	2068	2049	2045	2048	1993	2044	1992
AB229-VUB	2045	2044	2041	2039	2056	2047	2044	2044	2044	2045	2047	2046	2045	2045	2044	2045	2045	2039	2052	2041	2040	2042	2040	2048	2040	2043	2048	2046	2050	2051	2040	2043	2042	2045	2056	2039	2049	2046	2046	2045	2059	2046	2068	2049	2045	2048	1993	2044	1992
AB231-VUB	624	623	620	618	669	624	623	623	623	624	624	607	624	624	623	624	624	618	631	620	619	621	619	633	637	624	631	625	629	648	619	622	621	624	635	618	628	625	607	618	638	625	647	628	624	627	585	625	584
AB232-VUB	2047	2046	2043	2041	2058	2049	2046	2046	2046	2047	2049	2048	2047	2047	2046	2047	2047	2041	2054	2043	2042	2044	2042	2050	2042	2045	2050	2048	2052	2053	2042	2045	2044	2047	2058	2041	2051	2048	2048	2047	2061	2048	2070	2051	2047	2050	1995	2046	1994
AB233-VUB	34	33	54	52	79	36	33	33	33	32	32	85	34	34	33	34	34	52	41	54	53	55	53	67	115	58	65	35	39	126	53	56	55	58	69	52	38	59	85	66	72	35	57	38	58	37	168	59	167
AB3-VUB	50	49	70	68	95	52	49	49	49	50	50	101	50	50	49	50	50	68	57	70	69	71	69	83	131	74	81	51	55	142	69	72	71	74	85	68	54	75	101	82	88	51	73	54	74	53	184	75	183
AB32-VUB	1848	1847	1844	1842	1862	1850	1847	1847	1847	1848	1848	1825	1848	1848	1847	1848	1848	1842	1855	1844	1843	1845	1843	1851	1822	1848	1851	1849	1849	1833	1843	1846	1845	1848	1859	1842	1852	1849	1825	1840	1862	1849	1869	1852	1848	1851	1794	1849	1793
AB36-VUB	31	30	51	49	76	33	30	30	30	29	29	82	31	31	30	31	31	49	38	51	50	52	50	64	112	55	62	32	36	123	50	53	52	55	66	49	35	56	82	63	69	32	54	35	55	34	165	56	164
AB39-VUB	135	134	155	153	180	137	134	134	134	135	135	168	135	135	134	135	135	153	142	155	154	156	154	168	198	159	166	136	140	209	154	157	156	159	170	153	139	160	168	167	173	136	158	139	159	138	251	160	250
AB40-VUB	1853	1852	1849	1847	1858	1855	1852	1852	1852	1853	1855	1848	1853	1853	1852	1853	1853	1847	1860	1849	1848	1850	1848	1854	1853	1851	1854	1854	1854	1864	1848	1851	1850	1853	1864	1847	1857	1854	1848	1849	1867	1854	1876	1857	1853	1856	1811	1852	1810
AB9-VUB	1158	1157	1154	1152	1173	1160	1157	1157	1157	1158	1160	1167	1158	1158	1157	1158	1158	1152	1165	1154	1153	1155	1153	1167	1197	1158	1165	1159	1163	1208	1153	1156	1155	1158	1169	1152	1162	1159	1167	1166	1172	1159	1181	1162	1158	1161	1250	1159	1249
[truncated: 206 more columns]

## Sheet: Supplementary Table 3
Supplementary Table 3: Metadata of 43 WGS clinical isolates of A. baumannii from Belgium and 603 WGS of A. baumannii from BIGSdb
ID	country	continent
2386_TG15240	USA	North America
2611_1064293_46	USA	North America
2449_1271651	USA	North America
2438_73736	USA	North America
2448_1264936	USA	North America
2634_15827	USA	North America
2481_24845_9	USA	North America
2477_24845_10	USA	North America
2479_24845_3	USA	North America
2478_24845_5	USA	North America
2413_472237_1196	USA	North America
2480_24845_4	USA	North America
2495_24845_1	USA	North America
2494_24845_6	USA	North America
2503_44895_5	USA	North America
2613_44839_8	USA	North America
2522_44857_10	USA	North America
2473_44895_9	USA	North America
2523_44857_9	USA	North America
2485_44895_10	USA	North America
2505_44895_3	USA	North America
2504_44895_6	USA	North America
2475_44895_4	USA	North America
2420_662545_1347	USA	North America
2592_45057_4	USA	North America
2487_44895_2	USA	North America
2486_44895_1	USA	North America
2474_44895_8	USA	North America
2616_44839_9	USA	North America
2464_98826	USA	North America
2441_923118	USA	North America
2429_7893	USA	North America
2456_1494580	USA	North America
2594_16553_1	USA	North America
2469_1262761_97	USA	North America
2610_42057_2	USA	North America
2579_44437_4	USA	North America
2427_1426993	USA	North America
2577_44362_9	USA	North America
2572_44362_4	USA	North America
2422_1575710	USA	North America
2544_25691_1	USA	North America
2575_44362_7	USA	North America
2574_44362_6	USA	North America
2569_44362_2	USA	North America
2513_44327_8	USA	North America
2573_44362_5	USA	North America
2417_993520	USA	North America
2459_1266220	USA	North America
2463_981176	USA	North America
2452_1022959	USA	North America
2400_1406750	USA	North America
2447_1296252	USA	North America
2458_755829	USA	North America
2457_1294222	USA	North America
2406_1465485	USA	North America
2416_1289546	USA	North America
2385_TG15234	USA	North America
2461_628418	USA	North America
2426_470922	USA	North America
2424_1552818	USA	North America
2626_96512	USA	North America
2549_44467_5	USA	North America
2526_25691_10	USA	North America
2514_44327_2	USA	North America
2518_44327_7	USA	North America
2468_1237202	USA	North America
2467_213697	USA	North America
2465_303002	USA	North America
2454_1471012	USA	North America
2401_724909	USA	North America
2425_458282	USA	North America
2533_25935_2	USA	North America
2515_25750_7	USA	North America
2584_44362_10	USA	North America
2542_25691_9	USA	North America
2529_25935_9	USA	North America
2535_25935_5	USA	North America
2509_25561_1	USA	North America
2525_44467_9	USA	North America
2550_44467_6	USA	North America
2552_44467_8	USA	North America
2565_25561_10	USA	North America
2567_25878_2	USA	North America
2566_43557_1	USA	North America
2521_44327_5	USA	North America
2520_44327_4	USA	North America
2576_44362_8	USA	North America
2590_25569_6	USA	North America
2395_1031433	USA	North America
2585_44362_1	USA	North America
2508_25561_7	USA	North America
2507_25561_2	USA	North America
2625_916567	USA	North America
2627_25691_8	USA	North America
2635_1284800	USA	North America
2632_25691_7	USA	North America
2375_AB_2008_15_34_7	USA	North America
2524_44327_6	USA	North America
2393_1043903	USA	North America
2412_564012	USA	North America
2623_987421	USA	North America
2618_1032359	USA	North America
2374_UMB001	USA	North America
2534_25935_4	USA	North America
2551_44467_7	USA	North America
2620_25691_5	USA	North America
2409_942133	USA	North America
2397_1046674	USA	North America
2622_23037	USA	North America
2516_25750_8	USA	North America
2559_25750_6	USA	North America
2628_25750_1	USA	North America
2624_18689	USA	North America
2398_17534	USA	North America
2407_400834	USA	North America
2396_136706	USA	North America
2410_929679_2095	USA	North America
2538_25935_8	USA	North America
2408_959073	USA	North America
2561_44467_1	USA	North America
2415_34001	USA	North America
2444_655555	USA	North America
2571_44362_3	USA	North America
2537_25935_7	USA	North America
2512_25935_10	USA	North America
2536_25935_6	USA	North America
2446_2887	USA	North America
2442_836190	USA	North America
2462_466215	USA	North America
2439_10519	USA	North America
2440_1045092	USA	North America
2443_737393	USA	North America
2545_25766_5	USA	North America
2593_26016_8	USA	North America
2553_25681_2	USA	North America
2588_26016_6	USA	North America
2589_26016_10	USA	North America
2546_25766_9	USA	North America
2587_26016_1	USA	North America
2411_796380_2102	USA	North America
2547_25766_10	USA	North America
2527_25766_2	USA	North America
2586_26016_4	USA	North America
2556_25681_6	USA	North America
2531_25766_1	USA	North America
2630_26016_3	USA	North America
2631_26016_7	USA	North America
2543_25766_7	USA	North America
2557_25681_8	USA	North America
2539_25766_6	USA	North America
2568_25878_1	USA	North America
2629_26016_2	USA	North America
2554_25681_3	USA	North America
2570_25878_3	USA	North America
2558_25681_9	USA	North America
2548_25766_4	USA	North America
2591_26016_5	USA	North America
2528_25766_3	USA	North America
2597_26016_9	USA	North America
2555_25681_5	USA	North America
2563_44467_3	USA	North America
2562_44467_2	USA	North America
2418_947299	USA	North America
2532_25935_1	USA	North America
2540_25691_2	USA	North America
2617_25442_1	USA	North America
2541_25691_6	USA	North America
2519_44327_1	USA	North America
2564_44467_4	USA	North America
2399_1294217	USA	North America
2402_1159076	USA	North America
2496_25253_1	USA	North America
2476_24845_8	USA	North America
2488_25253_8	USA	North America
2615_44298_8	USA	North America
2580_44437_5	USA	North America
2600_44298_1	USA	North America
2614_44298_5	USA	North America
2484_24845_7	USA	North America
2605_44298_9	USA	North America
2471_1406182	USA	North America
2450_1178044	USA	North America
2451_1095464	USA	North America
2612_44298_3	USA	North America
2470_1392509	USA	North America
2460_1232509	USA	North America
2472_1397513	USA	North America
2602_44298_4	USA	North America
2604_44298_7	USA	North America
2582_44437_8	USA	North America
2581_44437_7	USA	North America
2601_44298_2	USA	North America
2583_44437_9	USA	North America
2596_44839_10	USA	North America
2606_44298_10	USA	North America
2421_554515	USA	North America
2466_1117819	USA	North America
2578_44437_3	USA	North America
2390_UH7007	USA	North America
2389_TG20546	USA	North America
2404_1462234	USA	North America
2491_25307_3	USA	North America
2636_1042969_1197	USA	North America
2434_24860_2	USA	North America
2483_25307_8	USA	North America
2642_24812_7	USA	North America
2595_24975_10	USA	North America
2633_24812_2	USA	North America
2599_24860_6	USA	North America
2394_1042969_1265	USA	North America
2432_24812_6	USA	North America
2493_25307_5	USA	North America
2497_25253_10	USA	North America
2499_25253_4	USA	North America
2489_25307_1	USA	North America
2511_24975_9	USA	North America
2598_24860_1	USA	North America
2501_25253_6	USA	North America
2621_24860_9	USA	North America
2482_25307_6	USA	North America
2506_24975_4	USA	North America
2428_24860_8	USA	North America
2500_25253_5	USA	North America
2638_24860_3	USA	North America
2490_25307_2	USA	North America
2492_25307_4	USA	North America
2510_24975_7	USA	North America
2498_25253_3	USA	North America
2530_24975_1	USA	North America
2517_24975_5	USA	North America
2433_24860_10	USA	North America
2435_24860_4	USA	North America
2436_24860_7	USA	North America
2639_24860_5	USA	North America
AB189-VUB	Belgium	Europe
AB222-VUB	Belgium	Europe
2423_1593273	USA	North America
2603_44298_6	USA	North America
2377_ABIsac_ColiS	France	Europe
2387_TG15241	USA	North America
2405_647609	USA	North America
2383_TG27307	Unknown	Unknown
4440_1601108	USA	North America
2388_TG15242	USA	North America
2381_ABNIH5	USA	North America
2379_Naval_78	USA	North America
2373_ABNIH25	USA	North America
2382_ABNIH18	USA	North America
2384_TG27311	Unknown	Unknown
2419_653020	USA	North America
2376_Naval_2	USA	North America
2455_1475764	USA	North America
2445_1457504	USA	North America
6583_G20251013	India	Asia
2839_TG15237	USA	North America
2811_ABNIH22	USA	North America
2815_ABNIH14	USA	North America
2838_TG15236	USA	North America
2835_TG15239	USA	North America
2813_ABNIH13	USA	North America
2818_ABNIH17	USA	North America
2820_ABNIH24	USA	North America
2837_TG15233	USA	North America
2817_ABNIH16	USA	North America
2814_ABNIH26	USA	North America
2812_ABNIH23	USA	North America
2836_TG15238	USA	North America
2816_ABNIH15	USA	North America
2775_ABNIH2	USA	North America
2819_ABNIH20	USA	North America
2906_273929	USA	North America
2891_1046051	USA	North America
2892_1036938	USA	North America
2895_532413	USA	North America
2898_1526966	USA	North America
2905_1207552	USA	North America
2907_23671	USA	North America
2890_1247182	USA	North America
2894_58452	USA	North America
2785_AB_1582_8	USA	North America
2858_UH12408	USA	North America
2794_AB_TG2631	USA	North America
5205_163453	China	Asia
5305_163453	China	Asia
2846_MRY09_0642	Japan	Asia
2847_MRY10_0558	Japan	Asia
2883_UH6107	USA	North America
2844_Perm	Russia	Asia
5199_161636	China	Asia
5299_161636	China	Asia
5309_170340	China	Asia
5209_170340	China	Asia
4444_ABAY12003	South Korea	Asia
4445_ABAY13017	South Korea	Asia
7038_A7133	China	Asia
3073_KBN10P02143	South Korea	Asia
7033_A6068	China	Asia
5278_080411	China	Asia
5178_080411	China	Asia
3170_YU_R612	South Korea	Asia
5307_163561	China	Asia
5207_163561	China	Asia
5306_163560	China	Asia
5206_163560	China	Asia
2888_UH2107	USA	North America
2761_BJAB07104	China	Asia
3172_XH859	China	Asia
4130_1312671	USA	North America
3482_CR_IN30	Croatia	Europe
3476_CR_D27	Croatia	Europe
3479_CR_EF31	Croatia	Europe
3481_CR_EF8	Croatia	Europe
AB173-VUB	Belgium	Europe
3485_CR_N31	Croatia	Europe
3488_CR_S2	Croatia	Europe
3486_CR_S14	Croatia	Europe
3480_CR_EF7	Croatia	Europe
AB194-VUB	Belgium	Europe
6573_G18255178	India	Asia
5018_AB0922	Singapore	Asia
6578_G20250459	India	Asia
4131_2018_12_18	USA	North America
AB181-VUB	Belgium	Europe
6584_G20251021	India	Asia
6975_JorAb19	Jordan	Asia
6593_G20251072	India	Asia
6602_G20251360	India	Asia
6586_G20251037	India	Asia
6587_G20251043	India	Asia
5011_AB0536	Singapore	Asia
5008_AB0395	Singapore	Asia
7041_A8064	China	Asia
5002_AB0236	Singapore	Asia
5014_AB0720	Singapore	Asia
7032_A6033	China	Asia
3174_XH856	China	Asia
2940_TCM206	China	Asia
4433_1601174	USA	North America
2802_AB_909_14_7	USA	North America
AB231-VUB	Belgium	Europe
AB169-VUB	Belgium	Europe
AB227-VUB	Belgium	Europe
AB229-VUB	Belgium	Europe
AB232-VUB	Belgium	Europe
AB176-VUB	Belgium	Europe
AB9-VUB	Belgium	Europe
AB188-VUB	Belgium	Europe
AB187-VUB	Belgium	Europe
AB14-VUB	Belgium	Europe
AB20-VUB	Belgium	Europe
AB32-VUB	Belgium	Europe
AB40-VUB	Belgium	Europe
AB21-VUB	Belgium	Europe
AB177-VUB	Belgium	Europe
AB186-VUB	Belgium	Europe
AB179-VUB	Belgium	Europe
2771_BIDMC_56	USA	North America
2768_Ab11111	USA	North America
2790_AB_908_12	USA	North America
2799_AB_2009_04_02_7	USA	North America
2770_NIPH_2061	Czech Republic	Europe
2859_UH12808	Denmark	Europe
2863_UH16008	USA	North America
2757_MDR_TJ	China	Asia
2879_UH9907	USA	North America
2857_UH12308	USA	North America
5200_161988	China	Asia
2864_UH16108	USA	North America
2825_TG22202	USA	North America
5189_130811	China	Asia
2866_UH19908	USA	North America
5289_130811	China	Asia
2874_UH9007	USA	North America
2870_UH8107	USA	North America
2872_UH8707	USA	North America
2832_TG27383	USA	North America
2803_AB_TG27327	USA	North America
2834_TG27411	USA	North America
5191_131111	China	Asia
7040_A8063	China	Asia
2867_UH20108	USA	North America
2856_UH11608	USA	North America
2860_UH13908	USA	North America
2873_UH8807	USA	North America
2865_UH18608	USA	North America
2889_UH3807	USA	North America
2884_UH6207	USA	North America
2849_UH0207	USA	North America
2852_UH10007	USA	North America
6293_A9023	China	Asia
4432_1501103	USA	North America
AB226-VUB	Belgium	Europe
5185_120211	China	Asia
5204_163001	China	Asia
5282_090311	China	Asia
5280_080711	China	Asia
5304_163001	China	Asia
5163_020411	China	Asia
5281_090211	China	Asia
5181_090211	China	Asia
5283_090342	China	Asia
5183_090342	China	Asia
5279_080511	China	Asia
5184_090351	China	Asia
3483_CR_IN39	Croatia	Europe
5285_120211	China	Asia
5197_161382	China	Asia
2733_AC30	Malaysia	Asia
3474_CR_D15	Croatia	Europe
5201_162456	China	Asia
5221_173189	China	Asia
5321_173189	China	Asia
5263_020411	China	Asia
5276_080112	China	Asia
6588_G20251044	India	Asia
5308_163563	China	Asia
5180_080711	China	Asia
AB183-VUB	Belgium	Europe
5010_AB0533	Singapore	Asia
5195_160152	China	Asia
2941_T25	Thailand	Asia
5262_020111	China	Asia
5182_090311	China	Asia
5293_160058	China	Asia
6576_G18255915	India	Asia
AB217-VUB	Belgium	Europe
AB224-VUB	Belgium	Europe
5162_020111	China	Asia
AB180-VUB	Belgium	Europe
2754_AC12	Malaysia	Asia
5194_160098	China	Asia
5294_160098	China	Asia
5297_161382	China	Asia
5208_163563	China	Asia
5173_070211	China	Asia
5275_070411	China	Asia
5186_130311	China	Asia
5179_080511	China	Asia
5174_070311	China	Asia
5273_070211	China	Asia
AB193-VUB	Belgium	Europe
AB213-VUB	Belgium	Europe
4051_CRAB_GPS_28	Greece	Europe
5009_AB0404	Singapore	Asia
5176_080112	China	Asia
5295_160152	China	Asia
5175_070411	China	Asia
2933_LY3	China	Asia
5296_161381	China	Asia
5196_161381	China	Asia
5284_090351	China	Asia
5301_162456	China	Asia
5274_070311	China	Asia
5193_160058	China	Asia
2756_AC29	Malaysia	Asia
5286_130311	China	Asia
AB233-VUB	Belgium	Europe
AB214-VUB	Belgium	Europe
2796_AB_TG27331	USA	North America
2871_UH8407	USA	North America
5177_080311	China	Asia
2875_UH9707	USA	North America
2886_UH7807	USA	North America
5272_051211	China	Asia
5190_130911	China	Asia
5290_130911	China	Asia
5271_050711	China	Asia
5171_050711	China	Asia
5172_051211	China	Asia
AB216-VUB	Belgium	Europe
2831_TG27379	USA	North America
2795_AB_TG27323	USA	North America
5215_172286	China	Asia
5315_172286	China	Asia
2882_UH5707	USA	North America
2758_MDR_ZJ06	China	Asia
7043_A9074	China	Asia
2810_AB1H8	China	Asia
AB220-VUB	Belgium	Europe
2904_825610	USA	North America
2910_70136	USA	North America
2931_1146103	USA	North America
2897_1440750	USA	North America
2928_1539026	USA	North America
AB36-VUB	Belgium	Europe
2807_Naval_113	USA	North America
2896_1277411	USA	North America
3065_CSO1	Unknown	Unknown
3066_CR17	Unknown	Unknown
2912_1428368	USA	North America
AB212-VUB	Belgium	Europe
2893_1051176	USA	North America
2899_1291820	USA	North America
2914_45002_6	USA	North America
2930_45002_9	USA	North America
2902_1552389	USA	North America
2915_45002_7	USA	North America
2908_145660	USA	North America
2920_45002_4	USA	North America
2916_45002_8	USA	North America
2929_45057_1	USA	North America
2909_339786	USA	North America
2911_730795	USA	North America
2903_1488685	USA	North America
2917_45002_5	USA	North America
2901_323408	USA	North America
2919_45002_3	USA	North America
2932_1276470_132	USA	North America
2900_1552865	USA	North America
2913_11126	USA	North America
2918_45002_10	USA	North America
6968_S209AB	Ethioptia	Africa
2887_CI77	Iraq	Asia
2781_OIFC189	USA	North America
4999_AB0003	Singapore	Asia
2808_53264	Denmark	Europe
2821_48055	Denmark	Europe
5192_131211	China	Asia
5287_130411	China	Asia
5268_050111	China	Asia
5292_131211	China	Asia
5187_130411	China	Asia
5269_050211	China	Asia
5168_050111	China	Asia
5169_050211	China	Asia
2787_AB_1766_8	USA	North America
2829_TG27319	USA	North America
2806_AB_2008_23_07_01_7	USA	North America
2772_WM99c	Australia	Oceania
2793_AB_TG2026	USA	North America
2830_TG27371	USA	North America
6298_A9082	China	Asia
2841_TG2013	USA	North America
5277_080311	China	Asia
2851_UH1007	USA	North America
2869_UH2307	USA	North America
5291_131111	China	Asia
2862_UH15208	USA	North America
AB175-VUB	Belgium	Europe
2804_AB_TG27335	USA	North America
5300_161988	China	Asia
2876_UH9907	USA	North America
2828_TG27315	USA	North America
2842_TG2014	USA	North America
2861_UH14508	USA	North America
2881_UH5307	USA	North America
3071_XH386	China	Asia
5084_XH386	China	Asia
2786_AB_1595_8	USA	North America
2827_TG27299	USA	North America
2789_AB_515_8	USA	North America
5222_173329	China	Asia
5210_170428	China	Asia
2848_MRY12_0277	Japan	Asia
5310_170428	China	Asia
5322_173329	China	Asia
5319_173005	China	Asia
5323_173625	China	Asia
5167_030231	China	Asia
5223_173625	China	Asia
5266_030211	China	Asia
5265_030141	China	Asia
5164_030111	China	Asia
5264_030111	China	Asia
5267_030231	China	Asia
5219_173005	China	Asia
5165_030141	China	Asia
2784_ZWS1219	China	Asia
2938_LY4	China	Asia
2783_ZWS1122	China	Asia
2936_LY9	China	Asia
2939_LY5	China	Asia
5166_030211	China	Asia
5218_172985	China	Asia
5318_172985	China	Asia
5202_162487	China	Asia
5302_162487	China	Asia
6276_A6148	China	Asia
6288_A8030	China	Asia
5016_AB0866	Singapore	Asia
2833_TG27407	USA	North America
7654_GCA_900477955	Unknown	Unknown
2854_UH10107	USA	North America
AB219-VUB	Belgium	Europe
2801_AB_909_05	USA	North America
6582_G20251008	India	Asia
2843_TG22110	USA	North America
2826_TG22212	USA	North America
2824_TG22192	USA	North America
2792_AB_TG2023	USA	North America
2791_AB_TG2022	USA	North America
2840_TG2012	USA	North America
2797_AB_TG5064	USA	North America
4430_1702649	USA	North America
5001_AB0155	Singapore	Asia
2942_341	Malaysia	Asia
3178_TYTH_2	Taiwan	Asia
2760_TYTH_1	Taiwan	Asia
2762_BJAB0868	China	Asia
5188_130711	China	Asia
5170_050411	China	Asia
5270_050411	China	Asia
5288_130711	China	Asia
2773_AB210	UK	Europe
2759_TCDC_AB0715	Taiwan	Asia
AB16-VUB	Belgium	Europe
2778_W6976	Unknown	Unknown
2779_W7282	UK	Europe
2937_LY8	China	Asia
2934_LY6	China	Asia
3171_XH860	China	Asia
7037_A7115	China	Asia
7309_B468	China	Asia
AB167-VUB	Belgium	Europe
3063_NCGM_237	Japan	Asia
4053_CRAB_GPS_47	Greece	Europe
4050_CRAB_GPS_11	Germany	Europe
4052_CRAB_GPS_29	Greece	Europe
2763_ACICU	Italy	Europe
2774_3990	Italy	Europe
2809_OIFC338	USA	North America
2764_NIPH_528	The Netherlands	Europe
2777_AB5711	USA	North America
AB39-VUB	Belgium	Europe
2769_NIPH_24	Czech Republic	Europe
2850_UH0807	USA	North America
2855_UH10707	USA	North America
2853_UH0707	USA	North America
2878_UH2707	USA	North America
2877_UH2907	USA	North America
2880_UH10707	USA	North America
2885_UH7707	USA	North America
2755_1656_2	USA	North America
2845_DU202	South Korea	Asia
2800_AB_908_14_7	USA	North America
6590_G20251057	India	Asia
AB171-VUB	Belgium	Europe
AB172-VUB	Belgium	Europe
AB3-VUB	Belgium	Europe
2780_Naval_17	USA	North America
2767_6014059	USA	North America
2805_OIFC180	USA	North America
4172_ACC5214A11	Sweden	Europe
6963_S161AB	Ethioptia	Africa
2371_Ab44444	USA	North America
